# Supplementary material for: 2-(4-Bromo­phen­yl)-N-(5-methyl­pyridin-2-yl)acetamide
Source: Acta Crystallogr Sect E Struct Rep Online. 2012 Jul 25;68(Pt 8):o2526. doi: 10.1107/S1600536812032631 (PMC3414974; doi:10.1107/S1600536812032631)
Supplement: Supplementary file 1 [file e-68-o2526-sup1.cif]

##############################################################################
#                                                                            #
# This CIF contains the data in a paper accepted for publication in          #
# Acta Crystallographica Section E. It conforms to the requirements of       #
# Notes for Authors for Acta Crystallographica Section E, and has been       #
# peer reviewed under the auspices of the IUCr Commission on Journals.       #
#                                                                            #
# Full details of the Crystallographic Information File format               #
# are given in the paper "The Crystallographic Information File (CIF):       #
# a New Standard Archive File for Crystallography" by S. R. Hall, F. H.      #
# Allen and I. D. Brown [Acta Cryst. (1991), A47, 655-685].                  #
#                                                                            #
# The current version of the core CIF dictionary is obtainable from          #
# ftp://ftp.iucr.org/pub/cif_core.dic.                                       #
#                                                                            #
# Software is freely available for graphical display of the structure(s)     #
# in this CIF. For information consult the CIF software page                 #
# http://www.iucr.org/resources/cif/software.                                #
#                                                                            #
# This file may be used for bona fide research purposes within the           #
# scientific community so long as proper attribution is given to the journal # 
# article from which it was obtained.                                        #
#                                                                            #
##############################################################################
data_global
_audit_creation_method     'form.cif (version 2.0)'
_journal_data_validation_number     ?
_journal_date_recd_electronic     2012-07-16
_journal_date_accepted     2012-07-18
_journal_name_full     'Acta Crystallographica, Section E'
_journal_year     2012
_journal_volume     68
_journal_issue      8
_journal_page_first     o2526
_journal_page_last     o2526
_journal_paper_category     QO
_journal_paper_doi     10.1107/S1600536812032631
_journal_coeditor_code     HB6903
_publ_contact_author_name     'Professor Fun, Hoong-Kun'
_publ_contact_author_address
;
X-ray Crystallography Unit
School of Physics
Universiti Sains Malaysia
11800 USM, Penang
Malaysia
;
_publ_contact_author_email     hkfun@usm.my
_publ_contact_author_fax     '604 6579150'
_publ_contact_author_phone     '604 6533652'
_publ_section_title
;
2-(4-Bromophenyl)-<i>N</i>-(5-methylpyridin-2-yl)acetamide
;
loop_
    _publ_author_name
    _publ_author_footnote
    _publ_author_address
    'Fun, Hoong-Kun'
;
Thomson Reuters ResearcherID: A-3561-2009.
;
;
X-ray Crystallography Unit
School of Physics
Universiti Sains Malaysia
11800 USM, Penang
Malaysia
;
    'Chin Wei Ooi' ?
;
X-ray Crystallography Unit
School of Physics
Universiti Sains Malaysia
11800 USM, Penang
Malaysia
;
    'Prakash S. Nayak' ?
;
Department of Studies in Chemistry
Mangalore University
Mangalagangotri 574 199
India
;
    'B. Narayana' ?
;
Department of Studies in Chemistry
Mangalore University
Mangalagangotri 574 199
India
;
    'B. K. Sarojini' ?
;
Department of Chemistry
P. A. College of Engineering
Nadupadavu
Mangalore 574 153
India
;
data_I
_audit_creation_method     SHELXL97
_chemical_name_systematic
;
2-(4-Bromophenyl)-<i>N</i>-(5-methylpyridin-2-yl)acetamide
;
_chemical_name_common     ?
_chemical_formula_moiety     'C14 H13 Br N2 O'
_chemical_formula_sum     'C14 H13 Br N2 O'
_chemical_formula_iupac     'C14 H13 Br N2 O'
_chemical_formula_weight     305.17
_chemical_melting_point     ?
_symmetry_cell_setting     monoclinic
_symmetry_space_group_name_H-M     'P 21/c'
_symmetry_space_group_name_Hall     '-P 2ybc'
loop_
    _symmetry_equiv_pos_as_xyz
    'x, y, z'
    '-x, y+1/2, -z+1/2'
    '-x, -y, -z'
    'x, -y-1/2, z-1/2'
_cell_length_a     14.0086(16)
_cell_length_b     9.4215(11)
_cell_length_c     20.610(2)
_cell_angle_alpha     90.00
_cell_angle_beta     109.040(2)
_cell_angle_gamma     90.00
_cell_volume     2571.3(5)
_cell_formula_units_Z     8
_cell_measurement_reflns_used     7856
_cell_measurement_theta_min     2.40
_cell_measurement_theta_max     29.87
_cell_measurement_temperature     100.0(10)
_exptl_crystal_description     block
_exptl_crystal_colour     colourless
_exptl_crystal_size_max     0.35
_exptl_crystal_size_mid     0.31
_exptl_crystal_size_min     0.16
_exptl_crystal_density_diffrn     1.577
_exptl_crystal_density_meas     ?
_exptl_crystal_density_method     'not measured'
_exptl_crystal_F_000     1232
_exptl_absorpt_coefficient_mu     3.186
_exptl_absorpt_correction_type     multi-scan
_exptl_absorpt_process_details     '(SADABS; Bruker, 2009)'
_exptl_absorpt_correction_T_min     0.4035
_exptl_absorpt_correction_T_max     0.6263
_exptl_special_details
;
The crystal was placed in the cold stream of an Oxford Cryosystems Cobra
open-flow nitrogen cryostat (Cosier & Glazer, 1986) operating at 100(1) K.
;
_diffrn_ambient_temperature     100.0(10)
_diffrn_radiation_type     MoK\a
_diffrn_radiation_wavelength     0.71073
_diffrn_radiation_source     'fine-focus sealed tube'
_diffrn_radiation_monochromator     graphite
_diffrn_measurement_device_type     'Bruker APEX DUO CCD'
_diffrn_measurement_method     '\f and \w'
_diffrn_detector_area_resol_mean     ?
_diffrn_reflns_number     28356
_diffrn_reflns_av_R_equivalents     0.0487
_diffrn_reflns_av_sigmaI/netI     0.0494
_diffrn_reflns_theta_min     2.15
_diffrn_reflns_theta_max     30.12
_diffrn_reflns_theta_full     30.12
_diffrn_measured_fraction_theta_max     0.993
_diffrn_measured_fraction_theta_full     0.993
_diffrn_reflns_limit_h_min     -19
_diffrn_reflns_limit_h_max     19
_diffrn_reflns_limit_k_min     -13
_diffrn_reflns_limit_k_max     11
_diffrn_reflns_limit_l_min     -29
_diffrn_reflns_limit_l_max     29
_diffrn_standards_number     0
_diffrn_standards_interval_count     .
_diffrn_standards_interval_time     .
_diffrn_standards_decay_%     ?
_refine_special_details
;
Refinement of <i>F</i>^2^ against ALL reflections. The weighted <i>R</i>-factor
<i>wR</i> and goodness of fit <i>S</i> are based on <i>F</i>^2^, conventional
<i>R</i>-factors <i>R</i> are based on <i>F</i>, with <i>F</i> set to zero for
negative <i>F</i>^2^. The threshold expression of <i>F</i>^2^ >
\s(<i>F</i>^2^) is used only for calculating <i>R</i>-factors(gt) <i>etc</i>.
and is not relevant to the choice of reflections for refinement.
<i>R</i>-factors based on <i>F</i>^2^ are statistically about twice as large
as those based on <i>F</i>, and <i>R</i>-factors based on ALL data will be
even larger.
;
_reflns_number_total     7539
_reflns_number_gt     5774
_reflns_threshold_expression     I>2\s(I)
_refine_ls_structure_factor_coef     Fsqd
_refine_ls_matrix_type     full
_refine_ls_R_factor_all     0.0548
_refine_ls_R_factor_gt     0.0327
_refine_ls_wR_factor_gt     0.0626
_refine_ls_wR_factor_ref     0.0675
_refine_ls_goodness_of_fit_ref     1.026
_refine_ls_restrained_S_all     1.026
_refine_ls_number_reflns     7539
_refine_ls_number_parameters     327
_refine_ls_number_restraints     0
_refine_ls_hydrogen_treatment     constr
_refine_ls_weighting_scheme     calc
_refine_ls_weighting_details
       'calc w = 1/[\s^2^(Fo^2^)+(0.0229P)^2^+0.7284P] where P=(Fo^2^+2Fc^2^)/3'
_atom_sites_solution_hydrogens     geom
_atom_sites_solution_primary     direct
_atom_sites_solution_secondary     difmap
_refine_ls_shift/su_max     0.001
_refine_ls_shift/su_mean     0.000
_refine_diff_density_max     0.717
_refine_diff_density_min     -0.838
_refine_ls_extinction_method     none
_refine_ls_extinction_coef     ?
loop_
    _atom_type_symbol
    _atom_type_description
    _atom_type_scat_dispersion_real
    _atom_type_scat_dispersion_imag
    _atom_type_scat_source
    'C' 'C' 0.0033 0.0016
                         'International Tables Vol C Tables 4.2.6.8 and 6.1.1.4'
    'H' 'H' 0.0000 0.0000
                         'International Tables Vol C Tables 4.2.6.8 and 6.1.1.4'
    'N' 'N' 0.0061 0.0033
                         'International Tables Vol C Tables 4.2.6.8 and 6.1.1.4'
    'O' 'O' 0.0106 0.0060
                         'International Tables Vol C Tables 4.2.6.8 and 6.1.1.4'
    'Br' 'Br' -0.2901 2.4595
                         'International Tables Vol C Tables 4.2.6.8 and 6.1.1.4'
_computing_data_collection     'APEX2 (Bruker, 2009)'
_computing_cell_refinement     'SAINT (Bruker, 2009)'
_computing_data_reduction     'SAINT (Bruker, 2009)'
_computing_structure_solution     'SHELXTL (Sheldrick, 2008)'
_computing_structure_refinement     'SHELXTL (Sheldrick, 2008)'
_computing_molecular_graphics     'SHELXTL (Sheldrick, 2008)'
_computing_publication_material
;
SHELXTL (Sheldrick, 2008) and PLATON (Spek, 2009)
;
loop_
    _atom_site_type_symbol
    _atom_site_label
    _atom_site_fract_x
    _atom_site_fract_y
    _atom_site_fract_z
    _atom_site_U_iso_or_equiv
    _atom_site_adp_type
    _atom_site_calc_flag
    _atom_site_refinement_flags
    _atom_site_occupancy
    _atom_site_symmetry_multiplicity
    _atom_site_disorder_assembly
    _atom_site_disorder_group
    Br Br1A 0.195964(14) 0.81673(2) 0.236716(10) 0.02478(6) Uani d . 1 1 . .
    O O1A 0.68992(10) 0.87227(17) 0.26779(7) 0.0239(3) Uani d . 1 1 . .
    N N1A 0.88325(11) 0.63139(18) 0.19256(7) 0.0166(3) Uani d . 1 1 . .
    N N2A 0.73682(11) 0.74607(18) 0.18857(7) 0.0155(3) Uani d . 1 1 . .
    H H1N2 0.7195 0.7183 0.1479 0.019 Uiso d R 1 1 . .
    C C1A 0.97524(14) 0.5797(2) 0.22730(9) 0.0178(4) Uani d . 1 1 . .
    H H1AA 1.0100 0.5287 0.2021 0.021 Uiso calc R 1 1 . .
    C C2A 1.02300(14) 0.5955(2) 0.29725(9) 0.0170(4) Uani d . 1 1 . .
    C C3A 0.97107(14) 0.6710(2) 0.33286(9) 0.0182(4) Uani d . 1 1 . .
    H H3AA 1.0015 0.6871 0.3807 0.022 Uiso calc R 1 1 . .
    C C4A 0.87506(14) 0.7233(2) 0.29916(9) 0.0176(4) Uani d . 1 1 . .
    H H4AA 0.8384 0.7735 0.3233 0.021 Uiso calc R 1 1 . .
    C C5A 0.83407(13) 0.6999(2) 0.22894(9) 0.0150(4) Uani d . 1 1 . .
    C C6A 0.67342(13) 0.8314(2) 0.20897(9) 0.0161(4) Uani d . 1 1 . .
    C C7A 0.57883(13) 0.8776(2) 0.15194(9) 0.0182(4) Uani d . 1 1 . .
    H H7AA 0.5863 0.9777 0.1399 0.022 Uiso calc R 1 1 . .
    H H7AB 0.5710 0.8189 0.1107 0.022 Uiso calc R 1 1 . .
    C C8A 0.48535(13) 0.8631(2) 0.17273(9) 0.0154(4) Uani d . 1 1 . .
    C C9A 0.44796(15) 0.7304(2) 0.18061(10) 0.0216(4) Uani d . 1 1 . .
    H H9AA 0.4820 0.6482 0.1729 0.026 Uiso calc R 1 1 . .
    C C10A 0.36231(15) 0.7145(2) 0.19943(10) 0.0221(4) Uani d . 1 1 . .
    H H10A 0.3379 0.6227 0.2049 0.026 Uiso calc R 1 1 . .
    C C11A 0.31300(14) 0.8351(2) 0.21015(9) 0.0178(4) Uani d . 1 1 . .
    C C12A 0.34796(14) 0.9688(2) 0.20254(10) 0.0206(4) Uani d . 1 1 . .
    H H12A 0.3133 1.0507 0.2099 0.025 Uiso calc R 1 1 . .
    C C13A 0.43454(14) 0.9824(2) 0.18395(9) 0.0184(4) Uani d . 1 1 . .
    H H13A 0.4592 1.0743 0.1789 0.022 Uiso calc R 1 1 . .
    C C14A 1.12626(15) 0.5339(2) 0.33246(10) 0.0244(4) Uani d . 1 1 . .
    H H14A 1.1567 0.5051 0.2979 0.037 Uiso calc R 1 1 . .
    H H14B 1.1202 0.4511 0.3596 0.037 Uiso calc R 1 1 . .
    H H14C 1.1690 0.6055 0.3628 0.037 Uiso calc R 1 1 . .
    Br Br1B 0.362638(14) 0.54031(2) 0.494541(10) 0.02378(6) Uani d . 1 1 . .
    O O1B -0.09186(10) 0.80166(16) 0.45686(6) 0.0230(3) Uani d . 1 1 . .
    N N1B -0.33380(11) 0.83860(17) 0.53410(7) 0.0154(3) Uani d . 1 1 . .
    N N2B -0.16779(11) 0.82936(17) 0.53881(7) 0.0155(3) Uani d . 1 1 . .
    H H2N2 -0.1559 0.8362 0.5805 0.019 Uiso d R 1 1 . .
    C C1B -0.43308(14) 0.8465(2) 0.49897(9) 0.0170(4) Uani d . 1 1 . .
    H H1BA -0.4785 0.8476 0.5246 0.020 Uiso calc R 1 1 . .
    C C2B -0.47401(13) 0.8532(2) 0.42804(9) 0.0162(4) Uani d . 1 1 . .
    C C3B -0.40554(14) 0.8531(2) 0.39206(9) 0.0167(4) Uani d . 1 1 . .
    H H3BA -0.4296 0.8584 0.3434 0.020 Uiso calc R 1 1 . .
    C C4B -0.30301(14) 0.8453(2) 0.42630(9) 0.0154(4) Uani d . 1 1 . .
    H H4BA -0.2561 0.8453 0.4018 0.019 Uiso calc R 1 1 . .
    C C5B -0.27001(13) 0.8375(2) 0.49800(9) 0.0141(4) Uani d . 1 1 . .
    C C6B -0.08622(14) 0.8118(2) 0.51717(9) 0.0162(4) Uani d . 1 1 . .
    C C7B 0.01452(13) 0.8088(2) 0.57477(9) 0.0200(4) Uani d . 1 1 . .
    H H7BA 0.0340 0.9071 0.5905 0.024 Uiso calc R 1 1 . .
    H H7BB 0.0067 0.7548 0.6139 0.024 Uiso calc R 1 1 . .
    C C8B 0.09776(13) 0.7428(2) 0.55364(9) 0.0164(4) Uani d . 1 1 . .
    C C9B 0.11021(14) 0.5975(2) 0.55405(10) 0.0213(4) Uani d . 1 1 . .
    H H9BA 0.0643 0.5381 0.5667 0.026 Uiso calc R 1 1 . .
    C C10B 0.18826(15) 0.5365(2) 0.53639(10) 0.0215(4) Uani d . 1 1 . .
    H H10B 0.1962 0.4363 0.5370 0.026 Uiso calc R 1 1 . .
    C C11B 0.25450(14) 0.6235(2) 0.51780(9) 0.0176(4) Uani d . 1 1 . .
    C C12B 0.24397(15) 0.7683(2) 0.51692(11) 0.0250(5) Uani d . 1 1 . .
    H H12B 0.2899 0.8274 0.5042 0.030 Uiso calc R 1 1 . .
    C C13B 0.16501(15) 0.8274(2) 0.53492(11) 0.0240(4) Uani d . 1 1 . .
    H H13B 0.1572 0.9276 0.5343 0.029 Uiso calc R 1 1 . .
    C C14B -0.58628(14) 0.8603(2) 0.39206(10) 0.0218(4) Uani d . 1 1 . .
    H H14D -0.6208 0.8732 0.4261 0.033 Uiso calc R 1 1 . .
    H H14E -0.6092 0.7719 0.3667 0.033 Uiso calc R 1 1 . .
    H H14F -0.6019 0.9405 0.3600 0.033 Uiso calc R 1 1 . .
loop_
    _atom_site_aniso_label
    _atom_site_aniso_U_11
    _atom_site_aniso_U_22
    _atom_site_aniso_U_33
    _atom_site_aniso_U_12
    _atom_site_aniso_U_13
    _atom_site_aniso_U_23
    Br1A 0.01468(9) 0.04023(14) 0.01992(9) -0.00378(9) 0.00632(7) -0.00040(9)
    O1A 0.0213(7) 0.0316(9) 0.0176(6) 0.0071(6) 0.0048(5) -0.0048(6)
    N1A 0.0160(7) 0.0188(9) 0.0158(7) 0.0023(7) 0.0063(6) 0.0012(6)
    N2A 0.0140(7) 0.0203(9) 0.0122(7) 0.0003(7) 0.0041(6) -0.0015(6)
    C1A 0.0177(9) 0.0193(11) 0.0185(8) 0.0039(8) 0.0088(7) 0.0017(7)
    C2A 0.0158(9) 0.0173(11) 0.0176(8) 0.0003(8) 0.0051(7) 0.0038(7)
    C3A 0.0188(9) 0.0204(11) 0.0148(8) -0.0016(8) 0.0045(7) 0.0002(7)
    C4A 0.0186(9) 0.0193(11) 0.0157(8) 0.0018(8) 0.0066(7) -0.0007(7)
    C5A 0.0148(8) 0.0153(10) 0.0156(8) -0.0013(7) 0.0058(7) 0.0002(7)
    C6A 0.0148(8) 0.0159(10) 0.0187(8) -0.0004(7) 0.0068(7) 0.0010(7)
    C7A 0.0167(9) 0.0212(11) 0.0169(8) 0.0042(8) 0.0058(7) 0.0034(7)
    C8A 0.0124(8) 0.0188(11) 0.0142(8) 0.0019(7) 0.0031(7) 0.0010(7)
    C9A 0.0216(10) 0.0177(11) 0.0265(10) 0.0044(8) 0.0092(8) 0.0011(8)
    C10A 0.0231(10) 0.0175(11) 0.0254(10) -0.0022(8) 0.0076(8) 0.0026(8)
    C11A 0.0137(8) 0.0243(12) 0.0147(8) -0.0021(8) 0.0034(7) 0.0000(8)
    C12A 0.0198(9) 0.0196(11) 0.0233(9) 0.0042(8) 0.0082(8) -0.0025(8)
    C13A 0.0186(9) 0.0140(11) 0.0218(9) -0.0012(8) 0.0056(7) -0.0003(7)
    C14A 0.0207(10) 0.0280(13) 0.0227(9) 0.0080(9) 0.0048(8) 0.0043(9)
    Br1B 0.01786(10) 0.03056(13) 0.02292(10) 0.00614(9) 0.00664(7) -0.00641(8)
    O1B 0.0181(7) 0.0362(10) 0.0154(6) 0.0040(6) 0.0063(5) -0.0024(6)
    N1B 0.0140(7) 0.0177(9) 0.0145(7) 0.0014(6) 0.0047(6) 0.0001(6)
    N2B 0.0137(7) 0.0205(9) 0.0119(6) 0.0017(6) 0.0037(6) 0.0000(6)
    C1B 0.0158(9) 0.0181(11) 0.0179(8) 0.0014(7) 0.0068(7) 0.0016(7)
    C2B 0.0149(9) 0.0141(10) 0.0177(8) 0.0015(7) 0.0027(7) 0.0006(7)
    C3B 0.0205(9) 0.0148(10) 0.0127(8) -0.0002(8) 0.0025(7) 0.0014(7)
    C4B 0.0181(9) 0.0142(10) 0.0144(8) 0.0005(7) 0.0058(7) 0.0004(7)
    C5B 0.0131(8) 0.0125(10) 0.0160(8) 0.0012(7) 0.0036(7) 0.0003(7)
    C6B 0.0152(9) 0.0164(10) 0.0171(8) 0.0015(7) 0.0054(7) 0.0005(7)
    C7B 0.0140(9) 0.0288(12) 0.0167(8) 0.0013(8) 0.0045(7) -0.0028(8)
    C8B 0.0124(8) 0.0219(11) 0.0138(8) 0.0009(8) 0.0028(7) -0.0002(7)
    C9B 0.0194(9) 0.0214(12) 0.0241(9) -0.0053(8) 0.0084(8) 0.0005(8)
    C10B 0.0230(10) 0.0146(11) 0.0260(10) 0.0002(8) 0.0065(8) -0.0007(8)
    C11B 0.0148(9) 0.0210(11) 0.0165(8) 0.0044(8) 0.0043(7) -0.0026(7)
    C12B 0.0224(10) 0.0219(12) 0.0366(11) -0.0009(9) 0.0176(9) 0.0026(9)
    C13B 0.0241(10) 0.0153(11) 0.0368(11) 0.0021(8) 0.0156(9) 0.0016(9)
    C14B 0.0165(9) 0.0280(12) 0.0182(9) 0.0020(8) 0.0021(7) 0.0004(8)
_geom_special_details
;
All e.s.d.'s (except the e.s.d. in the dihedral angle between two l.s. planes)
are estimated using the full covariance matrix. The cell e.s.d.'s are taken
into account individually in the estimation of e.s.d.'s in distances, angles
and torsion angles; correlations between e.s.d.'s in cell parameters are only
used when they are defined by crystal symmetry. An approximate (isotropic)
treatment of cell e.s.d.'s is used for estimating e.s.d.'s involving l.s.
planes.
;
loop_
    _geom_bond_atom_site_label_1
    _geom_bond_atom_site_label_2
    _geom_bond_site_symmetry_2
    _geom_bond_distance
    _geom_bond_publ_flag
    Br1A C11A . 1.8982(18) ?
    O1A C6A . 1.220(2) ?
    N1A C5A . 1.338(2) ?
    N1A C1A . 1.345(2) ?
    N2A C6A . 1.362(2) ?
    N2A C5A . 1.413(2) ?
    N2A H1N2 . 0.8358 ?
    C1A C2A . 1.385(2) ?
    C1A H1AA . 0.9500 ?
    C2A C3A . 1.386(3) ?
    C2A C14A . 1.507(3) ?
    C3A C4A . 1.387(3) ?
    C3A H3AA . 0.9500 ?
    C4A C5A . 1.389(2) ?
    C4A H4AA . 0.9500 ?
    C6A C7A . 1.520(3) ?
    C7A C8A . 1.511(2) ?
    C7A H7AA . 0.9900 ?
    C7A H7AB . 0.9900 ?
    C8A C9A . 1.385(3) ?
    C8A C13A . 1.390(3) ?
    C9A C10A . 1.384(3) ?
    C9A H9AA . 0.9500 ?
    C10A C11A . 1.384(3) ?
    C10A H10A . 0.9500 ?
    C11A C12A . 1.379(3) ?
    C12A C13A . 1.392(3) ?
    C12A H12A . 0.9500 ?
    C13A H13A . 0.9500 ?
    C14A H14A . 0.9800 ?
    C14A H14B . 0.9800 ?
    C14A H14C . 0.9800 ?
    Br1B C11B . 1.9007(18) ?
    O1B C6B . 1.223(2) ?
    N1B C5B . 1.336(2) ?
    N1B C1B . 1.344(2) ?
    N2B C6B . 1.365(2) ?
    N2B C5B . 1.406(2) ?
    N2B H2N2 . 0.8222 ?
    C1B C2B . 1.387(2) ?
    C1B H1BA . 0.9500 ?
    C2B C3B . 1.391(2) ?
    C2B C14B . 1.506(3) ?
    C3B C4B . 1.380(3) ?
    C3B H3BA . 0.9500 ?
    C4B C5B . 1.399(2) ?
    C4B H4BA . 0.9500 ?
    C6B C7B . 1.519(3) ?
    C7B C8B . 1.506(2) ?
    C7B H7BA . 0.9900 ?
    C7B H7BB . 0.9900 ?
    C8B C9B . 1.380(3) ?
    C8B C13B . 1.382(3) ?
    C9B C10B . 1.385(3) ?
    C9B H9BA . 0.9500 ?
    C10B C11B . 1.383(3) ?
    C10B H10B . 0.9500 ?
    C11B C12B . 1.372(3) ?
    C12B C13B . 1.392(3) ?
    C12B H12B . 0.9500 ?
    C13B H13B . 0.9500 ?
    C14B H14D . 0.9800 ?
    C14B H14E . 0.9800 ?
    C14B H14F . 0.9800 ?
loop_
    _geom_angle_atom_site_label_1
    _geom_angle_atom_site_label_2
    _geom_angle_atom_site_label_3
    _geom_angle_site_symmetry_1
    _geom_angle_site_symmetry_3
    _geom_angle
    _geom_angle_publ_flag
    C5A N1A C1A . . 117.09(15) ?
    C6A N2A C5A . . 126.89(15) ?
    C6A N2A H1N2 . . 119.3 ?
    C5A N2A H1N2 . . 113.7 ?
    N1A C1A C2A . . 124.66(17) ?
    N1A C1A H1AA . . 117.7 ?
    C2A C1A H1AA . . 117.7 ?
    C1A C2A C3A . . 116.59(17) ?
    C1A C2A C14A . . 121.43(17) ?
    C3A C2A C14A . . 121.98(17) ?
    C2A C3A C4A . . 120.49(17) ?
    C2A C3A H3AA . . 119.8 ?
    C4A C3A H3AA . . 119.8 ?
    C3A C4A C5A . . 117.97(17) ?
    C3A C4A H4AA . . 121.0 ?
    C5A C4A H4AA . . 121.0 ?
    N1A C5A C4A . . 123.14(17) ?
    N1A C5A N2A . . 113.09(15) ?
    C4A C5A N2A . . 123.77(16) ?
    O1A C6A N2A . . 124.16(17) ?
    O1A C6A C7A . . 120.87(17) ?
    N2A C6A C7A . . 114.96(15) ?
    C8A C7A C6A . . 111.88(14) ?
    C8A C7A H7AA . . 109.2 ?
    C6A C7A H7AA . . 109.2 ?
    C8A C7A H7AB . . 109.2 ?
    C6A C7A H7AB . . 109.2 ?
    H7AA C7A H7AB . . 107.9 ?
    C9A C8A C13A . . 118.47(17) ?
    C9A C8A C7A . . 120.71(17) ?
    C13A C8A C7A . . 120.82(18) ?
    C10A C9A C8A . . 121.74(19) ?
    C10A C9A H9AA . . 119.1 ?
    C8A C9A H9AA . . 119.1 ?
    C9A C10A C11A . . 118.64(19) ?
    C9A C10A H10A . . 120.7 ?
    C11A C10A H10A . . 120.7 ?
    C12A C11A C10A . . 121.15(17) ?
    C12A C11A Br1A . . 119.22(14) ?
    C10A C11A Br1A . . 119.63(15) ?
    C11A C12A C13A . . 119.29(18) ?
    C11A C12A H12A . . 120.4 ?
    C13A C12A H12A . . 120.4 ?
    C8A C13A C12A . . 120.71(19) ?
    C8A C13A H13A . . 119.6 ?
    C12A C13A H13A . . 119.6 ?
    C2A C14A H14A . . 109.5 ?
    C2A C14A H14B . . 109.5 ?
    H14A C14A H14B . . 109.5 ?
    C2A C14A H14C . . 109.5 ?
    H14A C14A H14C . . 109.5 ?
    H14B C14A H14C . . 109.5 ?
    C5B N1B C1B . . 117.56(15) ?
    C6B N2B C5B . . 127.49(15) ?
    C6B N2B H2N2 . . 116.4 ?
    C5B N2B H2N2 . . 116.1 ?
    N1B C1B C2B . . 124.73(16) ?
    N1B C1B H1BA . . 117.6 ?
    C2B C1B H1BA . . 117.6 ?
    C1B C2B C3B . . 116.25(16) ?
    C1B C2B C14B . . 121.83(16) ?
    C3B C2B C14B . . 121.92(16) ?
    C4B C3B C2B . . 120.74(16) ?
    C4B C3B H3BA . . 119.6 ?
    C2B C3B H3BA . . 119.6 ?
    C3B C4B C5B . . 118.22(16) ?
    C3B C4B H4BA . . 120.9 ?
    C5B C4B H4BA . . 120.9 ?
    N1B C5B C4B . . 122.49(16) ?
    N1B C5B N2B . . 113.76(15) ?
    C4B C5B N2B . . 123.75(16) ?
    O1B C6B N2B . . 123.91(17) ?
    O1B C6B C7B . . 121.87(16) ?
    N2B C6B C7B . . 114.21(15) ?
    C8B C7B C6B . . 113.03(15) ?
    C8B C7B H7BA . . 109.0 ?
    C6B C7B H7BA . . 109.0 ?
    C8B C7B H7BB . . 109.0 ?
    C6B C7B H7BB . . 109.0 ?
    H7BA C7B H7BB . . 107.8 ?
    C9B C8B C13B . . 118.53(18) ?
    C9B C8B C7B . . 121.10(17) ?
    C13B C8B C7B . . 120.35(19) ?
    C8B C9B C10B . . 121.28(18) ?
    C8B C9B H9BA . . 119.4 ?
    C10B C9B H9BA . . 119.4 ?
    C11B C10B C9B . . 119.05(19) ?
    C11B C10B H10B . . 120.5 ?
    C9B C10B H10B . . 120.5 ?
    C12B C11B C10B . . 120.95(18) ?
    C12B C11B Br1B . . 119.86(15) ?
    C10B C11B Br1B . . 119.18(15) ?
    C11B C12B C13B . . 119.04(19) ?
    C11B C12B H12B . . 120.5 ?
    C13B C12B H12B . . 120.5 ?
    C8B C13B C12B . . 121.1(2) ?
    C8B C13B H13B . . 119.4 ?
    C12B C13B H13B . . 119.4 ?
    C2B C14B H14D . . 109.5 ?
    C2B C14B H14E . . 109.5 ?
    H14D C14B H14E . . 109.5 ?
    C2B C14B H14F . . 109.5 ?
    H14D C14B H14F . . 109.5 ?
    H14E C14B H14F . . 109.5 ?
loop_
    _geom_torsion_atom_site_label_1
    _geom_torsion_atom_site_label_2
    _geom_torsion_atom_site_label_3
    _geom_torsion_atom_site_label_4
    _geom_torsion_site_symmetry_1
    _geom_torsion_site_symmetry_2
    _geom_torsion_site_symmetry_3
    _geom_torsion_site_symmetry_4
    _geom_torsion
    _geom_torsion_publ_flag
    C5A N1A C1A C2A . . . . -1.6(3) ?
    N1A C1A C2A C3A . . . . -0.3(3) ?
    N1A C1A C2A C14A . . . . 179.84(19) ?
    C1A C2A C3A C4A . . . . 1.8(3) ?
    C14A C2A C3A C4A . . . . -178.39(19) ?
    C2A C3A C4A C5A . . . . -1.2(3) ?
    C1A N1A C5A C4A . . . . 2.3(3) ?
    C1A N1A C5A N2A . . . . -177.92(16) ?
    C3A C4A C5A N1A . . . . -0.9(3) ?
    C3A C4A C5A N2A . . . . 179.32(18) ?
    C6A N2A C5A N1A . . . . -172.21(18) ?
    C6A N2A C5A C4A . . . . 7.6(3) ?
    C5A N2A C6A O1A . . . . -5.5(3) ?
    C5A N2A C6A C7A . . . . 172.96(17) ?
    O1A C6A C7A C8A . . . . -47.0(3) ?
    N2A C6A C7A C8A . . . . 134.48(18) ?
    C6A C7A C8A C9A . . . . -70.1(2) ?
    C6A C7A C8A C13A . . . . 110.3(2) ?
    C13A C8A C9A C10A . . . . -0.2(3) ?
    C7A C8A C9A C10A . . . . -179.82(18) ?
    C8A C9A C10A C11A . . . . 0.4(3) ?
    C9A C10A C11A C12A . . . . -0.1(3) ?
    C9A C10A C11A Br1A . . . . -179.49(14) ?
    C10A C11A C12A C13A . . . . -0.2(3) ?
    Br1A C11A C12A C13A . . . . 179.15(14) ?
    C9A C8A C13A C12A . . . . -0.1(3) ?
    C7A C8A C13A C12A . . . . 179.47(17) ?
    C11A C12A C13A C8A . . . . 0.3(3) ?
    C5B N1B C1B C2B . . . . 0.2(3) ?
    N1B C1B C2B C3B . . . . -0.7(3) ?
    N1B C1B C2B C14B . . . . 179.30(19) ?
    C1B C2B C3B C4B . . . . 0.6(3) ?
    C14B C2B C3B C4B . . . . -179.46(19) ?
    C2B C3B C4B C5B . . . . 0.1(3) ?
    C1B N1B C5B C4B . . . . 0.5(3) ?
    C1B N1B C5B N2B . . . . 179.86(17) ?
    C3B C4B C5B N1B . . . . -0.6(3) ?
    C3B C4B C5B N2B . . . . -179.92(18) ?
    C6B N2B C5B N1B . . . . 172.75(18) ?
    C6B N2B C5B C4B . . . . -7.9(3) ?
    C5B N2B C6B O1B . . . . 0.6(3) ?
    C5B N2B C6B C7B . . . . 179.44(18) ?
    O1B C6B C7B C8B . . . . -20.2(3) ?
    N2B C6B C7B C8B . . . . 160.96(17) ?
    C6B C7B C8B C9B . . . . -83.0(2) ?
    C6B C7B C8B C13B . . . . 98.5(2) ?
    C13B C8B C9B C10B . . . . 0.2(3) ?
    C7B C8B C9B C10B . . . . -178.28(17) ?
    C8B C9B C10B C11B . . . . -0.2(3) ?
    C9B C10B C11B C12B . . . . 0.2(3) ?
    C9B C10B C11B Br1B . . . . 179.29(14) ?
    C10B C11B C12B C13B . . . . -0.2(3) ?
    Br1B C11B C12B C13B . . . . -179.23(16) ?
    C9B C8B C13B C12B . . . . -0.1(3) ?
    C7B C8B C13B C12B . . . . 178.35(18) ?
    C11B C12B C13B C8B . . . . 0.1(3) ?
loop_
    _geom_hbond_atom_site_label_D
    _geom_hbond_atom_site_label_H
    _geom_hbond_atom_site_label_A
    _geom_hbond_site_symmetry_A
    _geom_hbond_distance_DH
    _geom_hbond_distance_HA
    _geom_hbond_distance_DA
    _geom_hbond_angle_DHA
    _geom_hbond_publ_flag
    N2A H1N2 N1B 4_675 0.84 2.28 3.114(2) 175.0 yes
    N2B H2N2 N1A 4_476 0.82 2.21 3.035(2) 175.7 yes
    C3A H3AA O1B 1_655 0.95 2.58 3.208(2) 124 yes
    C4A H4AA O1A . 0.95 2.22 2.832(3) 121 yes
    C10A H10A O1A 2_645 0.95 2.49 3.422(3) 169 yes
    C4B H4BA O1B . 0.95 2.25 2.846(3) 120 yes
_iucr_refine_instructions_details
;
TITL mo_bks111_0m in P2(1)/c (100K)
CELL 0.71073  14.0086   9.4215  20.6101  90.000 109.040  90.000
ZERR    8.00   0.0016   0.0011   0.0024   0.000   0.002   0.000
LATT  1
SYMM -X, 0.5+Y, 0.5-Z
SFAC C H N O BR
UNIT 112 104 16 8 8
TEMP -173.000
SIZE 0.162 0.307 0.348
L.S. 10
BOND $H
FMAP 2 2 60
PLAN 20
EQIV $1 1+x,3/2-y,-1/2+z
HTAB N2A N1B_$1
EQIV $2 -1+x,3/2-y,1/2+z
HTAB N2B N1A_$2
OMIT 5 0 0
OMIT 0 0 2
ACTA
CONF
WGHT      0.0229      0.7284
FVAR       0.27222
BR1A  5    0.195964    0.816735    0.236716    11.00000    0.01468    0.04023 =
         0.01992   -0.00040    0.00632   -0.00378
O1A   4    0.689918    0.872269    0.267788    11.00000    0.02127    0.03156 =
         0.01762   -0.00478    0.00479    0.00711
N1A   3    0.883254    0.631389    0.192556    11.00000    0.01595    0.01885 =
         0.01580    0.00118    0.00628    0.00228
N2A   3    0.736819    0.746073    0.188572    11.00000    0.01397    0.02033 =
         0.01221   -0.00152    0.00411    0.00027
AFIX   3
H1N2  2    0.719522    0.718289    0.147860    11.00000   -1.20000
AFIX   0
C1A   1    0.975245    0.579687    0.227302    11.00000    0.01774    0.01927 =
         0.01855    0.00167    0.00883    0.00394
AFIX  43
H1AA  2    1.009951    0.528678    0.202078    11.00000   -1.20000
AFIX   0
C2A   1    1.022996    0.595516    0.297254    11.00000    0.01583    0.01726 =
         0.01765    0.00379    0.00505    0.00032
C3A   1    0.971071    0.671014    0.332864    11.00000    0.01875    0.02040 =
         0.01476    0.00015    0.00449   -0.00159
AFIX  43
H3AA  2    1.001466    0.687071    0.380706    11.00000   -1.20000
AFIX   0
C4A   1    0.875055    0.723291    0.299156    11.00000    0.01864    0.01933 =
         0.01569   -0.00073    0.00660    0.00182
AFIX  43
H4AA  2    0.838446    0.773529    0.323349    11.00000   -1.20000
AFIX   0
C5A   1    0.834072    0.699932    0.228939    11.00000    0.01484    0.01529 =
         0.01560    0.00020    0.00581   -0.00128
C6A   1    0.673418    0.831436    0.208967    11.00000    0.01483    0.01588 =
         0.01866    0.00097    0.00684   -0.00045
C7A   1    0.578829    0.877559    0.151944    11.00000    0.01665    0.02125 =
         0.01686    0.00338    0.00582    0.00418
AFIX  23
H7AA  2    0.586306    0.977725    0.139905    11.00000   -1.20000
H7AB  2    0.570968    0.818925    0.110661    11.00000   -1.20000
AFIX   0
C8A   1    0.485348    0.863069    0.172726    11.00000    0.01240    0.01877 =
         0.01421    0.00102    0.00309    0.00195
C9A   1    0.447955    0.730404    0.180615    11.00000    0.02161    0.01768 =
         0.02646    0.00114    0.00925    0.00441
AFIX  43
H9AA  2    0.481993    0.648154    0.172909    11.00000   -1.20000
AFIX   0
C10A  1    0.362315    0.714505    0.199427    11.00000    0.02312    0.01755 =
         0.02536    0.00255    0.00764   -0.00219
AFIX  43
H10A  2    0.337879    0.622725    0.204867    11.00000   -1.20000
AFIX   0
C11A  1    0.312995    0.835065    0.210151    11.00000    0.01365    0.02427 =
         0.01466    0.00001    0.00343   -0.00212
C12A  1    0.347957    0.968784    0.202543    11.00000    0.01983    0.01962 =
         0.02331   -0.00254    0.00816    0.00422
AFIX  43
H12A  2    0.313322    1.050721    0.209913    11.00000   -1.20000
AFIX   0
C13A  1    0.434537    0.982419    0.183951    11.00000    0.01862    0.01403 =
         0.02185   -0.00027    0.00562   -0.00124
AFIX  43
H13A  2    0.459162    1.074281    0.178880    11.00000   -1.20000
AFIX   0
C14A  1    1.126255    0.533914    0.332460    11.00000    0.02074    0.02804 =
         0.02268    0.00431    0.00479    0.00804
AFIX 137
H14A  2    1.156673    0.505119    0.297904    11.00000   -1.50000
H14B  2    1.120195    0.451051    0.359594    11.00000   -1.50000
H14C  2    1.169048    0.605510    0.362777    11.00000   -1.50000
AFIX   0
BR1B  5    0.362638    0.540305    0.494541    11.00000    0.01786    0.03056 =
         0.02292   -0.00641    0.00664    0.00614
O1B   4   -0.091861    0.801665    0.456863    11.00000    0.01814    0.03618 =
         0.01539   -0.00236    0.00628    0.00402
N1B   3   -0.333800    0.838598    0.534105    11.00000    0.01402    0.01771 =
         0.01454    0.00010    0.00469    0.00137
N2B   3   -0.167790    0.829361    0.538807    11.00000    0.01372    0.02045 =
         0.01191   -0.00003    0.00368    0.00168
AFIX   3
H2N2  2   -0.155860    0.836154    0.580480    11.00000   -1.20000
AFIX   0
C1B   1   -0.433076    0.846532    0.498969    11.00000    0.01579    0.01814 =
         0.01792    0.00163    0.00676    0.00139
AFIX  43
H1BA  2   -0.478481    0.847630    0.524585    11.00000   -1.20000
AFIX   0
C2B   1   -0.474007    0.853229    0.428040    11.00000    0.01495    0.01410 =
         0.01768    0.00057    0.00271    0.00154
C3B   1   -0.405544    0.853103    0.392058    11.00000    0.02053    0.01483 =
         0.01269    0.00137    0.00248   -0.00015
AFIX  43
H3BA  2   -0.429617    0.858414    0.343367    11.00000   -1.20000
AFIX   0
C4B   1   -0.303007    0.845349    0.426295    11.00000    0.01808    0.01416 =
         0.01436    0.00042    0.00578    0.00051
AFIX  43
H4BA  2   -0.256094    0.845343    0.401825    11.00000   -1.20000
AFIX   0
C5B   1   -0.270010    0.837499    0.498004    11.00000    0.01309    0.01245 =
         0.01595    0.00033    0.00360    0.00124
C6B   1   -0.086224    0.811845    0.517171    11.00000    0.01521    0.01640 =
         0.01713    0.00050    0.00537    0.00151
C7B   1    0.014519    0.808816    0.574771    11.00000    0.01401    0.02882 =
         0.01673   -0.00275    0.00453    0.00129
AFIX  23
H7BA  2    0.033989    0.907124    0.590545    11.00000   -1.20000
H7BB  2    0.006712    0.754785    0.613932    11.00000   -1.20000
AFIX   0
C8B   1    0.097756    0.742772    0.553644    11.00000    0.01241    0.02186 =
         0.01383   -0.00023    0.00283    0.00088
C9B   1    0.110206    0.597483    0.554049    11.00000    0.01942    0.02139 =
         0.02407    0.00054    0.00836   -0.00527
AFIX  43
H9BA  2    0.064343    0.538125    0.566685    11.00000   -1.20000
AFIX   0
C10B  1    0.188263    0.536480    0.536394    11.00000    0.02298    0.01459 =
         0.02599   -0.00074    0.00650    0.00018
AFIX  43
H10B  2    0.196185    0.436293    0.537050    11.00000   -1.20000
AFIX   0
C11B  1    0.254504    0.623496    0.517799    11.00000    0.01484    0.02098 =
         0.01646   -0.00259    0.00430    0.00440
C12B  1    0.243970    0.768288    0.516915    11.00000    0.02242    0.02189 =
         0.03660    0.00256    0.01759   -0.00092
AFIX  43
H12B  2    0.289883    0.827411    0.504206    11.00000   -1.20000
AFIX   0
C13B  1    0.165011    0.827361    0.534916    11.00000    0.02411    0.01526 =
         0.03683    0.00165    0.01563    0.00209
AFIX  43
H13B  2    0.157244    0.927572    0.534310    11.00000   -1.20000
AFIX   0
C14B  1   -0.586279    0.860307    0.392065    11.00000    0.01648    0.02800 =
         0.01825    0.00044    0.00212    0.00196
AFIX 137
H14D  2   -0.620807    0.873168    0.426053    11.00000   -1.50000
H14E  2   -0.609241    0.771903    0.366721    11.00000   -1.50000
H14F  2   -0.601865    0.940459    0.360005    11.00000   -1.50000
HKLF 4
REM  mo_bks111_0m in P2(1)/c (100K)
REM R1 =  0.0327 for   5774 Fo > 4sig(Fo)  and  0.0548 for all   7539 data
REM    327 parameters refined using      0 restraints
END
WGHT      0.0229      0.7284
REM Highest difference peak  0.717,  deepest hole -0.838,  1-sigma level  0.081
Q1    1   0.2166  0.7360  0.2397  11.00000  0.05    0.72
Q2    1   0.1991  0.8774  0.2000  11.00000  0.05    0.43
Q3    1   1.0733  0.5662  0.3213  11.00000  0.05    0.40
Q4    1   0.5224  0.8676  0.1598  11.00000  0.05    0.39
Q5    1   0.9957  0.6246  0.3183  11.00000  0.05    0.38
Q6    1   0.8624  0.6511  0.2149  11.00000  0.05    0.38
Q7    1   0.2032  0.8052  0.5228  11.00000  0.05    0.38
Q8    1   0.9250  0.6921  0.3146  11.00000  0.05    0.37
Q9    1   0.4557  0.8027  0.1621  11.00000  0.05    0.36
Q10   1   0.7162  0.8052  0.2004  11.00000  0.05    0.36
Q11   1   0.3989  0.7469  0.1810  11.00000  0.05    0.34
Q12   1   1.0019  0.5917  0.2598  11.00000  0.05    0.34
Q13   1  -0.3450  0.8807  0.4157  11.00000  0.05    0.34
Q14   1   0.1820  0.9469  0.2414  11.00000  0.05    0.33
Q15   1   0.3331  0.8952  0.2040  11.00000  0.05    0.33
Q16   1   0.3853  0.5696  0.4579  11.00000  0.05    0.33
Q17   1  -0.4549  0.8216  0.4012  11.00000  0.05    0.33
Q18   1   0.3973  0.9698  0.1961  11.00000  0.05    0.33
Q19   1  -0.4364  0.8591  0.4171  11.00000  0.05    0.32
Q20   1   0.2943  0.5830  0.4988  11.00000  0.05    0.32
;
