# Supplementary material for: 2-(4-Bromo­phen­yl)-N-(5-methyl­pyridin-2-yl)acetamide
Source: Acta Crystallogr Sect E Struct Rep Online. 2012 Jul 25;68(Pt 8):o2526. doi: 10.1107/S1600536812032631 (PMC3414974; doi:10.1107/S1600536812032631)
Supplement: Supplementary file 2 [file e-68-o2526-Isup2.hkl]

# 
# h,k,l, Fc-squared, Fo-squared, sigma(Fo-squared) and status flag 
# 
data_I
_shelx_title ' mo_bks111_0m in P2(1)/c (100K)' 
_shelx_refln_list_code          4 
_shelx_F_calc_maximum      401.14 
_exptl_crystal_F_000      1232.00 
_reflns_d_resolution_high  0.7081 
 
loop_ 
 _symmetry_equiv_pos_as_xyz 
 'x, y, z' 
 '-x, y+1/2, -z+1/2' 
 '-x, -y, -z' 
 'x, -y-1/2, z-1/2' 
 
_cell_length_a    14.0086 
_cell_length_b     9.4215 
_cell_length_c    20.6101 
_cell_angle_alpha  90.000 
_cell_angle_beta  109.040 
_cell_angle_gamma  90.000 
 
_shelx_F_squared_multiplier     1.000 
 
loop_ 
 _refln_index_h 
 _refln_index_k 
 _refln_index_l 
 _refln_F_squared_calc 
 _refln_F_squared_meas 
 _refln_F_squared_sigma 
 _refln_observed_status 
   2   0   0    11070.36    11169.40    422.08 o 
   3   0   0      427.09      448.44     20.31 o 
   4   0   0    18396.20    18777.20    507.79 o 
   6   0   0    11310.12    12098.59    333.63 o 
   7   0   0     4165.75     3769.31    164.12 o 
   8   0   0      213.80      187.25     21.38 o 
   9   0   0     1643.71     1848.32     60.48 o 
  10   0   0     1133.17     1069.60     48.76 o 
  11   0   0    12550.22    13018.16    304.73 o 
  12   0   0      642.02      701.76     44.14 o 
  13   0   0     8521.75     8636.49    264.13 o 
  14   0   0       66.42      217.92     78.96 o 
  15   0   0      339.26      274.06     90.56 o 
  16   0   0     1406.08     1256.20     95.56 o 
  17   0   0       60.04       28.84     69.95 o 
  18   0   0     5684.78     5306.57    289.03 o 
   1   1   0     1203.88     1153.19     21.63 o 
   2   1   0      306.37      265.39     13.17 o 
   3   1   0     4390.31     4525.38     80.40 o 
   4   1   0    18693.37    19203.63    371.39 o 
   5   1   0      637.15      605.09     22.70 o 
   6   1   0    25628.26    26406.11    664.25 o 
   7   1   0     1507.57     1328.83     47.51 o 
   8   1   0     3755.12     4112.31     80.34 o 
   9   1   0      408.43      420.58     21.96 o 
  10   1   0      973.16     1017.67     33.43 o 
  11   1   0     3421.77     3454.52     69.49 o 
  12   1   0     3031.89     3071.32     65.80 o 
  13   1   0     1546.49     1534.43     71.77 o 
  14   1   0      680.26      770.55     57.35 o 
  15   1   0      253.23      313.28     52.62 o 
  16   1   0      153.45      222.61     49.15 o 
  17   1   0     2234.71     2146.65     89.04 o 
  18   1   0        1.84       41.07     54.43 o 
   0   2   0    27105.46    26048.72   1733.83 o 
   1   2   0    12895.71    13308.57    258.35 o 
   2   2   0     5884.04     5896.68    103.56 o 
   3   2   0    19811.39    20185.61    385.87 o 
   4   2   0    11820.67    11949.22    210.77 o 
   5   2   0      323.97      433.73     16.00 o 
   6   2   0      982.53      983.96     30.94 o 
   7   2   0     1794.11     1901.84     47.32 o 
   8   2   0     8674.38     8701.65    143.58 o 
   9   2   0       33.12       50.10     14.44 o 
  10   2   0     7233.23     7413.07    126.34 o 
  11   2   0       73.02      111.63     20.82 o 
  12   2   0     1087.83      963.97     53.17 o 
  13   2   0       31.49       47.46     31.67 o 
  14   2   0     2694.74     2645.77     95.36 o 
  15   2   0     2609.18     2616.13    116.11 o 
  16   2   0        4.72       50.89     45.93 o 
  17   2   0     1476.54     1355.43    106.24 o 
  18   2   0       44.16       92.89    116.44 o 
   1   3   0     2561.54     2538.30     93.75 o 
   2   3   0      416.71      361.35     36.15 o 
   3   3   0     1965.05     1902.31     38.49 o 
   4   3   0     2473.46     2542.79     76.86 o 
   5   3   0     5247.25     5197.18    122.59 o 
   6   3   0      769.76      783.88     42.59 o 
   7   3   0     2498.65     2446.51     57.65 o 
   8   3   0       70.46       71.90     13.51 o 
   9   3   0     6187.74     6261.39    152.10 o 
  10   3   0     2109.26     2154.68     60.43 o 
  11   3   0      528.91      552.94     59.31 o 
  12   3   0      618.34      625.26     40.21 o 
  13   3   0      350.67      384.68     39.10 o 
  14   3   0      103.04      142.21     57.36 o 
  15   3   0      108.37      154.36     50.81 o 
  16   3   0      701.76      739.72     70.39 o 
  17   3   0      144.74      178.67     76.90 o 
  18   3   0       14.94       33.69     70.77 o 
   0   4   0     1764.13     2058.74     53.77 o 
   1   4   0      139.63      220.79     15.71 o 
   2   4   0      496.57      529.81     27.90 o 
   3   4   0      357.87      355.65     24.83 o 
   4   4   0     3660.70     3862.83     82.74 o 
   5   4   0      532.74      604.23     24.30 o 
   6   4   0      133.56      176.23     17.24 o 
   7   4   0     3994.41     4182.36     91.87 o 
   8   4   0     3032.88     3010.97     85.68 o 
   9   4   0      128.50      123.65     23.03 o 
  10   4   0     3532.46     3509.58    101.61 o 
  11   4   0     3974.23     3746.78    106.51 o 
  12   4   0      597.47      580.96     49.79 o 
  13   4   0        4.37       31.79     39.95 o 
  14   4   0     1366.61     1282.55     76.67 o 
  15   4   0      332.54      347.91     87.34 o 
  16   4   0       21.31       25.93     57.11 o 
  17   4   0       22.79       77.00     61.93 o 
   1   5   0    10347.02    11130.98    216.49 o 
   2   5   0    16078.27    16263.26    370.34 o 
   3   5   0    11914.94    12449.85    246.99 o 
   4   5   0     3739.60     3536.50     96.88 o 
   5   5   0     4459.60     4365.61    114.69 o 
   6   5   0      122.61      108.65     16.60 o 
   7   5   0      428.64      477.90     34.53 o 
   8   5   0     1974.41     2043.03     71.00 o 
   9   5   0     4346.63     4202.31    115.44 o 
  10   5   0       91.01       98.41     31.36 o 
  11   5   0      686.37      752.83     48.15 o 
  12   5   0      798.11      845.10     57.35 o 
  13   5   0     1117.70     1148.04     59.70 o 
  14   5   0     1590.06     1656.48    125.99 o 
  15   5   0      223.55      245.87     59.66 o 
  16   5   0     1595.12     1424.29     89.13 o 
  17   5   0        8.79       34.67     67.93 o 
   0   6   0    16701.27    16630.38    460.77 o 
   1   6   0      445.66      490.58     40.44 o 
   2   6   0     2684.68     2529.96     79.53 o 
   3   6   0     1156.80     1071.38     39.14 o 
   4   6   0      157.04      229.42     40.55 o 
   5   6   0     1453.30     1363.86     52.69 o 
   6   6   0     3882.34     3957.27    127.82 o 
   7   6   0      493.31      510.30     34.42 o 
   8   6   0     6857.56     6894.83    150.86 o 
   9   6   0        3.61       14.60     30.17 o 
  10   6   0     1198.46     1251.76     53.21 o 
  11   6   0      140.68      182.94     43.61 o 
  12   6   0      141.92       67.86     41.81 o 
  13   6   0      751.87      794.42     54.55 o 
  14   6   0       12.34       39.96     43.17 o 
  15   6   0      493.38      479.39     67.40 o 
  16   6   0       54.21      147.39     62.51 o 
   1   7   0     7305.54     7026.66    211.40 o 
   2   7   0     1339.40     1141.58     47.25 o 
   3   7   0      118.56      101.95     23.60 o 
   4   7   0     2471.92     2538.96     72.06 o 
   5   7   0     5706.54     5758.40    129.51 o 
   6   7   0     7649.01     7301.24    159.52 o 
   7   7   0      629.60      672.63     41.65 o 
   8   7   0      928.65      862.71     47.00 o 
   9   7   0        8.03       -9.18     33.01 o 
  10   7   0      874.15     1092.08     54.54 o 
  11   7   0      956.32      997.60     62.49 o 
  12   7   0     2646.13     2584.45     88.22 o 
  13   7   0     3940.16     3804.95    179.44 o 
  14   7   0      912.57      910.14     70.62 o 
  15   7   0       12.83       65.29     60.67 o 
   0   8   0     2881.76     3223.02    202.10 o 
   1   8   0     1784.74     1660.47    166.77 o 
   2   8   0     1243.11     1256.90     85.92 o 
   3   8   0       76.06      129.88     31.74 o 
   4   8   0      463.33      552.81     48.77 o 
   5   8   0     4236.78     4182.03    123.53 o 
   6   8   0     3794.81     3925.99    135.75 o 
   7   8   0     3010.91     2808.79    112.07 o 
   8   8   0      817.56      808.66     55.19 o 
   9   8   0      172.95      233.59     45.85 o 
  10   8   0      411.05      402.55     51.05 o 
  11   8   0     1761.10     1961.40     95.89 o 
  12   8   0      563.70      545.25     76.63 o 
  13   8   0       36.35      113.50     48.65 o 
  14   8   0       68.85      167.46     52.22 o 
   1   9   0        4.96      -18.36     60.25 o 
   2   9   0      829.77      867.62    195.22 o 
   3   9   0     1688.56     1563.54    100.01 o 
   4   9   0      958.88     1021.98     86.10 o 
   5   9   0      699.87      780.95     82.12 o 
   6   9   0      102.96      131.67     37.76 o 
   7   9   0      360.03      361.63     44.61 o 
   8   9   0      433.06      443.84     46.18 o 
   9   9   0     1751.33     1590.89     95.63 o 
  10   9   0      486.37      412.66    104.82 o 
  11   9   0     1196.08     1124.88     78.04 o 
  12   9   0      121.08      114.67     49.66 o 
  13   9   0       17.13      120.47     51.90 o 
   0  10   0     1939.19     1716.66    154.31 o 
   1  10   0     3267.80     2709.81    141.58 o 
   2  10   0       65.46       59.87     72.14 o 
   3  10   0     1104.19     1110.33    151.31 o 
   4  10   0      525.05      603.31     84.96 o 
   5  10   0      216.73      160.63     77.17 o 
   6  10   0       16.24       62.71     74.03 o 
   7  10   0       53.12       87.63     76.43 o 
   8  10   0      470.79      409.08     85.32 o 
   9  10   0      104.03       72.44    124.48 o 
  10  10   0      519.03      521.14     55.42 o 
  11  10   0       26.37       72.21     51.54 o 
  12  10   0       10.56       92.01     52.08 o 
   1  11   0      938.86      817.29     96.03 o 
   2  11   0      993.76     1114.23    103.32 o 
   3  11   0        5.15        3.28     79.97 o 
   4  11   0       70.95       22.10     81.88 o 
   5  11   0        4.09      -37.32     81.43 o 
   6  11   0      156.93      296.32     90.61 o 
   7  11   0      126.60      122.47     89.16 o 
   8  11   0       24.34      -83.85     83.85 o 
   9  11   0      541.68      793.05     98.20 o 
  10  11   0       36.70      128.28     82.51 o 
   0  12   0       64.72      161.86    126.67 o 
   1  12   0      484.13      435.92     97.09 o 
   2  12   0        7.25      -34.99     86.09 o 
   3  12   0       63.00      111.17     89.39 o 
   4  12   0     1174.04      998.61    112.48 o 
   5  12   0       53.84       50.69     69.16 o 
   6  12   0        1.43       90.70     92.34 o 
   7  12   0      663.22      665.75     81.18 o 
   8  12   0      766.80      823.78     85.08 o 
   1  13   0       70.75       97.31     97.16 o 
   2  13   0      421.17      198.31    100.10 o 
   3  13   0      103.32      -25.44    183.72 o 
 -18   1   1     1366.96     1301.66     82.71 o 
 -17   1   1      633.46      559.82     58.46 o 
 -16   1   1     1118.74     1228.50     65.85 o 
 -15   1   1     1795.10     1767.42     72.04 o 
 -14   1   1      157.65      130.69     34.60 o 
 -13   1   1     1048.13     1018.80     41.91 o 
 -12   1   1      149.85      150.34     25.63 o 
 -11   1   1     6153.11     6224.76    120.26 o 
 -10   1   1     3214.72     3258.19     70.08 o 
  -9   1   1      286.43      271.18     19.38 o 
  -8   1   1     2522.94     2499.92     66.87 o 
  -7   1   1     4902.78     5069.39    153.99 o 
  -6   1   1     7045.00     6833.90    195.00 o 
  -5   1   1     2707.56     2725.46     68.11 o 
  -4   1   1    24424.75    24291.65    537.27 o 
  -3   1   1     4181.11     4325.67     99.67 o 
  -2   1   1      196.46      212.55      7.31 o 
  -1   1   1       19.40       -1.75      7.39 o 
   0   1   1     9334.94     9185.13    176.28 o 
   1   1   1    10520.13    10731.67    205.55 o 
   2   1   1     5973.76     6045.45    120.94 o 
   3   1   1     6641.19     6309.65    124.24 o 
   4   1   1     1520.59     1587.90     32.51 o 
   5   1   1     2285.83     2348.90     46.24 o 
   6   1   1        2.71        5.70      8.96 o 
   7   1   1    15460.97    15733.06    252.37 o 
   8   1   1     8619.43     8576.63    142.64 o 
   9   1   1      771.88      759.41     25.43 o 
  10   1   1     1307.42     1351.50     34.83 o 
  11   1   1     1752.85     1796.86     42.60 o 
  12   1   1     6073.26     5996.57    135.54 o 
  13   1   1      652.21      778.02     73.90 o 
  14   1   1     3607.52     3796.57    119.07 o 
  15   1   1      766.10      663.51     73.44 o 
  16   1   1      413.38      501.64     76.51 o 
  17   1   1       44.25       48.73     50.16 o 
  18   1   1      778.72      779.34     67.51 o 
 -18   2   1      331.58      496.22    100.37 o 
 -17   2   1      608.95      635.48     87.50 o 
 -16   2   1     1819.72     1665.70    101.46 o 
 -15   2   1     1518.05     1513.91     64.24 o 
 -14   2   1       15.06       30.85     29.35 o 
 -13   2   1      397.99      372.92     30.17 o 
 -12   2   1     1219.11     1289.34     46.00 o 
 -11   2   1       40.87       47.67     21.27 o 
 -10   2   1    14929.39    14756.02    239.66 o 
  -9   2   1      474.96      433.99     24.22 o 
  -8   2   1     2637.40     2616.00     68.62 o 
  -7   2   1     1332.83     1395.47     38.02 o 
  -6   2   1      227.89      260.43     13.96 o 
  -5   2   1     3620.17     3365.00     63.38 o 
  -4   2   1     1036.77     1153.40     30.17 o 
  -3   2   1     7877.84     7964.21    155.33 o 
  -2   2   1     6701.57     6964.88    136.78 o 
  -1   2   1    89801.25    89811.81   1709.38 o 
   0   2   1    12588.76    12190.28    380.65 o 
   1   2   1     1230.15     1246.38     41.50 o 
   2   2   1    19874.96    20123.20    345.45 o 
   3   2   1      163.74      154.27     10.61 o 
   4   2   1     2309.77     2343.86     71.21 o 
   5   2   1       45.09       71.72      9.91 o 
   6   2   1       53.76       90.85     12.46 o 
   7   2   1     3742.33     3808.08     94.71 o 
   8   2   1    21677.11    21958.33    381.97 o 
   9   2   1      683.13      717.70     27.33 o 
  10   2   1     1108.94     1106.77     35.39 o 
  11   2   1       37.46       33.49     25.44 o 
  12   2   1      639.85      632.39     40.31 o 
  13   2   1     1199.53     1394.14     68.10 o 
  14   2   1        5.75       23.48     44.55 o 
  15   2   1     1224.48     1286.32     73.96 o 
  16   2   1      145.76      121.02     53.96 o 
  17   2   1       57.56       23.03     70.88 o 
  18   2   1     1831.04     1967.69    162.94 o 
 -18   3   1      128.91      165.14     89.18 o 
 -17   3   1       61.45       47.92     70.69 o 
 -16   3   1      673.27      743.46     68.15 o 
 -15   3   1      106.41      102.32     51.00 o 
 -14   3   1     6824.11     6788.19    140.43 o 
 -13   3   1       30.66       44.02     26.56 o 
 -12   3   1     1043.35     1137.63     63.94 o 
 -11   3   1        4.91       18.79     25.34 o 
 -10   3   1      177.78      230.34     25.30 o 
  -9   3   1     1678.15     1628.45     61.72 o 
  -8   3   1     1374.86     1212.49     33.44 o 
  -7   3   1     4826.79     4616.77    115.14 o 
  -6   3   1      992.02      820.03     29.47 o 
  -5   3   1     1697.96     1750.87     81.39 o 
  -4   3   1      151.45      244.01     16.88 o 
  -3   3   1     9442.72     8964.65    354.70 o 
  -2   3   1    32894.57    33057.65    815.10 o 
  -1   3   1    21120.70    20861.64    378.81 o 
   0   3   1    72683.05    74903.65   1424.09 o 
   1   3   1      447.40      417.24     22.81 o 
   2   3   1    19257.59    19436.23    335.06 o 
   3   3   1       17.91       34.03      7.30 o 
   4   3   1    39511.13    39519.86    676.83 o 
   5   3   1      272.60      361.39     32.32 o 
   6   3   1     8230.23     8131.42    162.42 o 
   7   3   1        2.21        5.90     12.28 o 
   8   3   1       28.94       10.17     11.36 o 
   9   3   1     2477.08     2359.57     69.97 o 
  10   3   1     2556.74     2570.61     61.88 o 
  11   3   1    14173.21    14169.12    288.16 o 
  12   3   1     1644.80     1482.57     79.12 o 
  13   3   1      154.49      164.31     43.33 o 
  14   3   1      405.23      329.73     66.86 o 
  15   3   1     2493.05     2554.46    126.71 o 
  16   3   1      167.51      270.31     59.09 o 
  17   3   1     1900.65     1768.78    114.99 o 
 -17   4   1       34.12      112.83     59.14 o 
 -16   4   1       29.90       77.72     96.51 o 
 -15   4   1     1961.01     1984.07     94.50 o 
 -14   4   1      108.38      126.55     39.50 o 
 -13   4   1     6751.77     6761.75    177.98 o 
 -12   4   1       24.91       32.13     30.76 o 
 -11   4   1      273.51      392.47     57.84 o 
 -10   4   1     4075.72     4003.33     83.05 o 
  -9   4   1     9707.58     9644.57    174.47 o 
  -8   4   1     6553.15     6459.70    135.72 o 
  -7   4   1     4066.55     3935.16     76.88 o 
  -6   4   1    13737.39    13683.01    273.45 o 
  -5   4   1      152.47      210.26     15.47 o 
  -4   4   1     1873.23     1781.55     47.52 o 
  -3   4   1      177.47      168.13     28.86 o 
  -2   4   1    19807.08    19215.90    427.13 o 
  -1   4   1     2178.40     2209.71    110.88 o 
   0   4   1     7666.41     7653.51    173.46 o 
   1   4   1       29.46       52.85     12.56 o 
   2   4   1       85.05       77.09     22.16 o 
   3   4   1     5803.22     5521.85    101.03 o 
   4   4   1      897.81     1085.22     32.30 o 
   5   4   1    15827.47    15765.87    307.01 o 
   6   4   1     2318.71     2514.40     60.79 o 
   7   4   1     1208.67      895.04    127.29 o 
   8   4   1     2890.21     2864.49     69.66 o 
   9   4   1     5201.28     5205.07    194.61 o 
  10   4   1     7559.34     7590.01    159.77 o 
  11   4   1       20.95       13.51     34.19 o 
  12   4   1     4259.97     4273.93    126.38 o 
  13   4   1       83.30      143.31     57.82 o 
  14   4   1      790.14      791.60     81.67 o 
  15   4   1     1582.17     1361.34     82.64 o 
  16   4   1     2567.71     2505.20    182.98 o 
  17   4   1     2520.02     2511.84    178.22 o 
 -17   5   1     1069.05     1111.11     85.89 o 
 -16   5   1      584.23      604.60     69.36 o 
 -15   5   1       15.63       52.79     54.28 o 
 -14   5   1      127.62      138.58     43.32 o 
 -13   5   1      722.01      761.53     56.81 o 
 -12   5   1       17.09       21.11     39.02 o 
 -11   5   1      508.78      499.67     37.83 o 
 -10   5   1      289.43      357.91     34.14 o 
  -9   5   1     3188.49     3225.25     82.78 o 
  -8   5   1        5.47       40.13     24.31 o 
  -7   5   1     1328.93     1422.92     52.50 o 
  -6   5   1     6283.93     6105.20    184.27 o 
  -5   5   1      362.15      318.31     39.62 o 
  -4   5   1     7487.56     7218.83    150.07 o 
  -3   5   1      421.70      358.83     33.62 o 
  -2   5   1     1119.96     1230.96     57.21 o 
  -1   5   1     1409.04     1367.24     33.93 o 
   0   5   1     1083.30     1229.99     92.50 o 
   1   5   1    14490.72    14450.56    251.34 o 
   2   5   1     1508.69     1437.34    106.51 o 
   3   5   1     4277.55     4058.89    107.18 o 
   4   5   1     1961.91     1869.69     62.89 o 
   5   5   1      963.58      914.38     59.15 o 
   6   5   1      531.25      546.71     26.95 o 
   7   5   1     6109.50     6519.07    195.11 o 
   8   5   1       13.89       18.39     26.26 o 
   9   5   1     3902.75     3894.72    109.65 o 
  10   5   1       42.68       68.95     32.26 o 
  11   5   1      869.33      917.98     59.22 o 
  12   5   1     3042.69     3141.00    106.50 o 
  13   5   1       54.13       31.14     48.23 o 
  14   5   1     1822.71     1649.09     81.90 o 
  15   5   1      111.17      230.79     58.63 o 
  16   5   1      121.57       41.95     75.61 o 
  17   5   1       93.72      266.64    134.88 o 
 -16   6   1      790.80      886.43     78.39 o 
 -15   6   1       14.08       29.14     56.28 o 
 -14   6   1      246.41      311.65     48.25 o 
 -13   6   1      222.73      216.05     49.67 o 
 -12   6   1     3381.26     3171.06    203.13 o 
 -11   6   1      836.53      830.61     48.61 o 
 -10   6   1     4253.34     4040.77    120.40 o 
  -9   6   1       32.48       55.72     30.33 o 
  -8   6   1      134.33      131.17     30.41 o 
  -7   6   1      680.82      724.83     39.39 o 
  -6   6   1     4192.68     4048.15     96.97 o 
  -5   6   1    11988.66    11435.52    232.17 o 
  -4   6   1       71.39       77.65     21.99 o 
  -3   6   1     6882.63     7137.77    175.72 o 
  -2   6   1      243.41      282.16     25.84 o 
  -1   6   1      227.44      234.78     18.44 o 
   0   6   1      166.69      225.51     20.05 o 
   1   6   1     6864.58     6682.15    135.16 o 
   2   6   1     5876.83     5645.20    121.72 o 
   3   6   1      560.06      637.68     38.79 o 
   4   6   1      670.70      632.51     67.04 o 
   5   6   1     1305.38     1341.76     57.24 o 
   6   6   1     5126.13     4855.62    129.50 o 
   7   6   1     2977.64     2820.91    114.93 o 
   8   6   1     4157.23     3955.91    113.60 o 
   9   6   1     1082.48     1116.86     56.48 o 
  10   6   1      340.49      354.55     41.34 o 
  11   6   1      172.02      220.48     45.20 o 
  12   6   1      580.34      602.23     50.32 o 
  13   6   1     4058.08     3947.69    112.33 o 
  14   6   1      226.51      232.61     62.89 o 
  15   6   1     1469.82     1343.99     87.48 o 
  16   6   1      372.37      350.64     68.47 o 
 -16   7   1      100.94      114.74     76.73 o 
 -15   7   1        2.21       33.65     59.38 o 
 -14   7   1       52.48       62.66     48.44 o 
 -13   7   1        1.75       34.64     47.11 o 
 -12   7   1      506.01      576.36     59.16 o 
 -11   7   1       66.08       44.53     35.52 o 
 -10   7   1      104.84       80.45     36.70 o 
  -9   7   1      703.81      724.35     46.50 o 
  -8   7   1       55.23       46.93     31.79 o 
  -7   7   1      279.82      300.85     34.83 o 
  -6   7   1      164.92      129.54     30.77 o 
  -5   7   1        1.80      -24.26     24.26 o 
  -4   7   1      896.30      834.18     40.32 o 
  -3   7   1      218.64      189.83     27.62 o 
  -2   7   1       96.12      126.85     52.47 o 
  -1   7   1       92.25      173.33     49.11 o 
   0   7   1      915.27      991.49     66.97 o 
   1   7   1     1952.46     1885.73     77.71 o 
   2   7   1      283.53      285.71     27.10 o 
   3   7   1      543.04      507.65     31.75 o 
   4   7   1      376.52      397.62     35.31 o 
   5   7   1       99.33       90.26     27.50 o 
   6   7   1       21.16       68.62     30.58 o 
   7   7   1       17.28        4.95     29.50 o 
   8   7   1       67.78       82.50     32.94 o 
   9   7   1       91.23       67.26     33.53 o 
  10   7   1        4.39       29.09     38.18 o 
  11   7   1      122.09      111.59     40.61 o 
  12   7   1       41.78       35.81     54.22 o 
  13   7   1       29.98       51.44     45.91 o 
  14   7   1       65.05       92.01     58.05 o 
  15   7   1       11.41       53.24     60.10 o 
 -15   8   1       31.05       73.56     69.20 o 
 -14   8   1        6.67       32.22     50.36 o 
 -13   8   1      481.94      492.53     55.24 o 
 -12   8   1      357.80      431.04     59.21 o 
 -11   8   1      245.64      235.22     50.64 o 
 -10   8   1      693.94      785.74     61.08 o 
  -9   8   1      982.60     1005.12     54.80 o 
  -8   8   1       31.97       -4.56     34.29 o 
  -7   8   1       30.83       29.59     32.41 o 
  -6   8   1       43.31       77.88     31.62 o 
  -5   8   1     2365.68     2658.95     80.47 o 
  -4   8   1        9.05       44.63     27.76 o 
  -3   8   1       67.93      107.85     47.40 o 
  -2   8   1     4621.80     4272.36    163.32 o 
  -1   8   1     7681.26     7245.19    238.83 o 
   0   8   1     3200.14     3374.75    144.92 o 
   1   8   1     2207.61     2221.39    118.82 o 
   2   8   1     5068.54     5017.96    371.17 o 
   3   8   1      572.66      628.41     40.60 o 
   4   8   1       36.24       31.30     28.04 o 
   5   8   1      497.13      455.54     38.85 o 
   6   8   1     1949.91     1875.69     66.18 o 
   7   8   1      104.26       69.92     43.05 o 
   8   8   1     1581.41     1560.82     63.80 o 
   9   8   1     1521.67     1588.61     66.89 o 
  10   8   1      485.66      525.02     49.64 o 
  11   8   1       54.22      109.25     43.95 o 
  12   8   1      612.54      659.41     57.72 o 
  13   8   1     1025.31     1019.50     73.45 o 
  14   8   1       32.45      -47.75     57.31 o 
 -13   9   1       12.10       82.88     60.43 o 
 -12   9   1      111.82       26.91     55.32 o 
 -11   9   1      705.72      868.93     69.19 o 
 -10   9   1      209.23      266.37     70.05 o 
  -9   9   1      273.56      250.77     45.86 o 
  -8   9   1      536.39      481.01     47.10 o 
  -7   9   1       51.50       37.21     44.08 o 
  -6   9   1     1579.78     1555.01     64.61 o 
  -5   9   1      707.21      691.95     79.06 o 
  -4   9   1     1176.84     1362.88    144.76 o 
  -3   9   1      263.38      231.95     81.03 o 
  -2   9   1        2.10       -3.21     61.29 o 
  -1   9   1       21.79       63.95     62.56 o 
   0   9   1       17.39      157.00     65.01 o 
   1   9   1     1146.76     1159.38     89.42 o 
   2   9   1        7.80      -13.42     61.96 o 
   3   9   1     1255.40     1165.88     90.04 o 
   4   9   1       21.10      -12.60     63.54 o 
   5   9   1      236.20      196.46     68.78 o 
   6   9   1      352.22      426.34     43.04 o 
   7   9   1     4265.17     4063.28    110.27 o 
   8   9   1      534.43      658.43     63.76 o 
   9   9   1      273.92      292.70     81.11 o 
  10   9   1       31.32       32.58     44.33 o 
  11   9   1        7.05      -11.00     45.65 o 
  12   9   1     1859.05     1992.38    103.83 o 
  13   9   1       12.61       73.69     59.42 o 
 -12  10   1       45.19       87.75     51.77 o 
 -11  10   1      163.18      265.10     60.03 o 
 -10  10   1       43.93       16.81     46.95 o 
  -9  10   1     1105.90     1108.44    102.58 o 
  -8  10   1      454.69      493.14     86.49 o 
  -7  10   1      177.07       80.49     77.54 o 
  -6  10   1      559.39      471.58     82.76 o 
  -5  10   1      282.03      282.33    101.88 o 
  -4  10   1       35.98       11.68     71.53 o 
  -3  10   1      358.24      435.89     81.12 o 
  -2  10   1     2051.68     2057.47    124.23 o 
  -1  10   1      467.59      377.18     78.28 o 
   0  10   1      302.37      261.92     74.58 o 
   1  10   1        1.09      -21.88     73.03 o 
   2  10   1      473.81      401.73     79.99 o 
   3  10   1     1264.24     1368.70    103.67 o 
   4  10   1      300.39      311.75     78.67 o 
   5  10   1      585.19      764.35     90.83 o 
   6  10   1       69.01       71.83     77.03 o 
   7  10   1      306.60      342.35    157.32 o 
   8  10   1        3.80       -9.00     87.34 o 
   9  10   1      152.10      149.33     73.64 o 
  10  10   1      510.44      511.22     58.95 o 
  11  10   1       72.72       93.07     50.84 o 
  12  10   1     1045.75      957.46     88.84 o 
 -10  11   1       57.99       16.60    121.63 o 
  -9  11   1       66.57      115.80     88.84 o 
  -8  11   1      398.29      404.07     94.12 o 
  -7  11   1     2126.66     2282.70    138.02 o 
  -6  11   1        2.25       85.90    110.47 o 
  -5  11   1       30.89       59.06     82.05 o 
  -4  11   1        9.09       65.35     81.64 o 
  -3  11   1      551.23      615.33     92.09 o 
  -2  11   1      134.67       -0.41    141.84 o 
  -1  11   1      609.32      696.39     93.90 o 
   0  11   1      755.38      618.82     91.32 o 
   1  11   1      427.00      423.87     85.93 o 
   2  11   1       39.25       86.53     79.53 o 
   3  11   1       60.28      198.58     83.73 o 
   4  11   1     2738.45     2719.70    114.28 o 
   5  11   1       77.92      185.48     62.49 o 
   6  11   1     1322.75     1305.78     86.69 o 
   7  11   1       28.21      -34.21     61.48 o 
   8  11   1      179.52      209.10     69.16 o 
   9  11   1     1010.37     1125.46    105.83 o 
  10  11   1      307.88      337.02     90.86 o 
  -8  12   1        1.72      -40.92     93.63 o 
  -7  12   1       17.46       59.07    110.04 o 
  -6  12   1       62.98      -90.72     90.72 o 
  -5  12   1      251.62      170.70     94.19 o 
  -4  12   1       44.61       18.77     90.45 o 
  -3  12   1      213.07      275.67     94.97 o 
  -2  12   1      722.70      647.63    100.79 o 
  -1  12   1       15.82      -15.78     87.06 o 
   0  12   1      260.85      221.28     94.08 o 
   1  12   1       37.43       53.62    126.91 o 
   2  12   1       25.33        2.79     87.56 o 
   3  12   1      148.34       87.27     89.02 o 
   4  12   1        9.23      -40.92     89.37 o 
   5  12   1       53.44      161.90     80.54 o 
   6  12   1       16.74       30.60     87.75 o 
   7  12   1      281.89      217.24    159.11 o 
  -4  13   1      519.30      361.63    103.23 o 
  -3  13   1       39.66        3.05     96.54 o 
  -2  13   1      171.94       69.07     97.13 o 
  -1  13   1      312.83      322.44    146.61 o 
   0  13   1     1485.38     1214.14    201.60 o 
   1  13   1     1443.01     1118.12    119.44 o 
   2  13   1      210.52      208.29    144.30 o 
   3  13   1      374.39      198.13    115.32 o 
 -19   0   2      291.09      190.33    117.06 o 
 -18   0   2       17.80        8.40     72.49 o 
 -17   0   2     2284.76     2144.60    146.53 o 
 -16   0   2      876.71      868.98     84.78 o 
 -15   0   2     7658.29     7430.10    262.53 o 
 -14   0   2     2502.70     2361.63     86.25 o 
 -13   0   2     3150.71     3171.55     90.86 o 
 -12   0   2     2440.90     2569.85     73.54 o 
 -11   0   2    11696.78    11658.38    334.40 o 
 -10   0   2    15246.16    15020.93    420.94 o 
  -9   0   2     2382.70     2437.54     87.65 o 
  -8   0   2    10192.84     9393.56    266.70 o 
  -7   0   2       73.92       62.57     19.25 o 
  -6   0   2     7776.36     7680.58    304.17 o 
  -5   0   2      594.41      507.58     29.48 o 
  -4   0   2    14970.75    14974.96    331.34 o 
  -3   0   2    16396.20    16380.55    314.67 o 
  -2   0   2     1190.89     1135.68     41.76 o 
  -1   0   2      576.13      552.41     18.77 o 
   1   0   2    15571.86    15636.42    623.05 o 
   2   0   2      545.57      480.21     33.86 o 
   3   0   2     9029.21     8848.40    200.41 o 
   4   0   2    14684.59    14920.79    334.86 o 
   5   0   2     9482.31    10301.79    234.83 o 
   6   0   2     5073.33     5221.60    124.92 o 
   7   0   2     9334.63     9665.06    223.65 o 
   8   0   2    28297.60    28886.59    795.13 o 
   9   0   2      407.27      477.59     39.35 o 
  10   0   2     7822.54     7910.37    191.06 o 
  11   0   2     1017.71     1081.84     69.82 o 
  12   0   2     1148.67     1125.18     71.80 o 
  13   0   2     1681.71     1756.49    151.16 o 
  14   0   2      735.36      751.16    102.03 o 
  15   0   2     5329.97     5801.22    284.86 o 
  16   0   2      838.48      953.58    126.22 o 
  17   0   2      583.67      710.91    126.43 o 
  18   0   2       77.33       89.37     76.85 o 
 -19   1   2      333.41      261.29    117.85 o 
 -18   1   2        3.03       10.57     51.80 o 
 -17   1   2      113.09       48.92     48.86 o 
 -16   1   2     3005.13     2966.15    102.06 o 
 -15   1   2       14.63       31.22     45.08 o 
 -14   1   2     2629.65     2594.77     65.65 o 
 -13   1   2     1011.67     1077.74     37.46 o 
 -12   1   2     2198.64     2166.55     53.53 o 
 -11   1   2     5192.76     5235.49    104.61 o 
 -10   1   2     1443.55     1522.44     62.62 o 
  -9   1   2     9932.67     9898.00    199.88 o 
  -8   1   2     4568.72     4674.57    100.67 o 
  -7   1   2     7026.58     7667.29    154.67 o 
  -6   1   2     7352.94     7436.74    297.22 o 
  -5   1   2      286.19      282.61     14.93 o 
  -4   1   2     8967.36     8890.81    155.13 o 
  -3   1   2     2368.02     2399.03     40.98 o 
  -2   1   2      781.90      821.98     18.70 o 
  -1   1   2     3544.05     3441.79     52.13 o 
   0   1   2     8855.02     8869.13    153.31 o 
   1   1   2     1693.48     1814.24     37.95 o 
   2   1   2     3573.74     3401.59     61.96 o 
   3   1   2      214.02      260.65     20.92 o 
   4   1   2    13214.95    13183.40    231.04 o 
   5   1   2      435.83      531.33     18.56 o 
   6   1   2      842.26      776.83     20.62 o 
   7   1   2     9309.93     9985.92    163.67 o 
   8   1   2     2140.84     2256.30     46.72 o 
   9   1   2    13933.64    14197.72    213.83 o 
  10   1   2      435.83      432.10     20.91 o 
  11   1   2      255.14      347.98     26.46 o 
  12   1   2      350.21      462.30     44.37 o 
  13   1   2        6.11       33.94     38.39 o 
  14   1   2     1761.34     1834.07     82.30 o 
  15   1   2       13.00      -49.80     57.69 o 
  16   1   2      633.81      668.11     82.56 o 
  17   1   2      790.78      839.44     74.22 o 
  18   1   2      346.23      353.83     60.06 o 
 -18   2   2     2362.26     2439.46    132.04 o 
 -17   2   2       11.65      -12.54     70.17 o 
 -16   2   2     1772.79     1778.91     73.23 o 
 -15   2   2       39.15       27.27     36.71 o 
 -14   2   2      547.42      612.66     33.86 o 
 -13   2   2     2277.22     2176.67     52.49 o 
 -12   2   2     6887.54     6819.56    112.44 o 
 -11   2   2     1302.63     1282.97     36.98 o 
 -10   2   2      169.51      149.40     27.27 o 
  -9   2   2      663.84      771.73     25.63 o 
  -8   2   2      222.00      206.17     16.28 o 
  -7   2   2    12705.35    12334.21    245.22 o 
  -6   2   2     8193.36     8076.11    121.49 o 
  -5   2   2    13747.99    13584.70    261.22 o 
  -4   2   2     6394.91     6281.66    111.12 o 
  -3   2   2     2626.67     2825.09     52.96 o 
  -2   2   2    24908.25    25205.05    393.98 o 
  -1   2   2    10667.18    10903.93    199.00 o 
   0   2   2    14523.24    14506.87    229.28 o 
   1   2   2     2627.50     2590.47     71.95 o 
   2   2   2     5610.92     5663.92    107.40 o 
   3   2   2     2333.24     2459.33     47.30 o 
   4   2   2     4117.49     3992.63     99.24 o 
   5   2   2    10366.97    10179.54    179.10 o 
   6   2   2     7735.75     7695.36    131.17 o 
   7   2   2    11196.72    11217.56    200.94 o 
   8   2   2       32.22       17.68     12.42 o 
   9   2   2       46.49       43.87     15.73 o 
  10   2   2       23.82       50.90     18.00 o 
  11   2   2     8672.27     8507.61    180.68 o 
  12   2   2     4187.12     4353.96    126.29 o 
  13   2   2     2325.16     2512.36     92.73 o 
  14   2   2     1349.01     1459.72     76.04 o 
  15   2   2       75.48      146.38     70.14 o 
  16   2   2     1699.19     1841.89    254.41 o 
  17   2   2      259.44      377.05     82.74 o 
 -18   3   2      253.46      128.20     75.67 o 
 -17   3   2      614.87      662.18     68.30 o 
 -16   3   2      255.85      244.65     58.32 o 
 -15   3   2        0.66       40.18     40.51 o 
 -14   3   2       88.10       99.17     42.78 o 
 -13   3   2     1358.62     1304.40     46.02 o 
 -12   3   2     1840.50     1847.64     50.02 o 
 -11   3   2     1806.16     1762.08     47.49 o 
 -10   3   2     1763.60     1630.82     75.74 o 
  -9   3   2       26.42       22.77      7.59 o 
  -8   3   2     2574.43     2485.76     50.12 o 
  -7   3   2      101.84      106.84     13.87 o 
  -6   3   2     6352.93     6131.27    102.00 o 
  -5   3   2     2055.49     2038.17     53.52 o 
  -4   3   2      780.71      769.65     22.45 o 
  -3   3   2     5232.73     5356.32    114.33 o 
  -2   3   2     5200.02     5243.39    106.37 o 
  -1   3   2     4231.24     4189.94     85.08 o 
   0   3   2     1330.32     1308.59     31.80 o 
   1   3   2    10956.37    11298.64    197.22 o 
   2   3   2     1690.14     1663.11     36.34 o 
   3   3   2      606.71      527.75     27.77 o 
   4   3   2      228.91      285.17     13.53 o 
   5   3   2     6275.20     6453.59    116.59 o 
   6   3   2     5624.25     5728.12    136.99 o 
   7   3   2        1.89        9.11     12.06 o 
   8   3   2     2130.17     2202.77     51.52 o 
   9   3   2      109.35      106.71     26.11 o 
  10   3   2      821.37      843.36     40.10 o 
  11   3   2      104.55       88.49     28.79 o 
  12   3   2     1899.12     1930.15     78.14 o 
  13   3   2     2546.13     2492.04     91.66 o 
  14   3   2       77.27       69.95     59.32 o 
  15   3   2       28.32      123.13     64.70 o 
  16   3   2       97.21      148.35     85.82 o 
  17   3   2     1013.26      964.17     99.48 o 
 -18   4   2      603.25      597.01     93.90 o 
 -17   4   2       29.72       -8.41     60.01 o 
 -16   4   2       32.58      120.91     68.62 o 
 -15   4   2      518.45      542.24     68.34 o 
 -14   4   2      201.74      215.71     68.01 o 
 -13   4   2       69.53       57.64     33.81 o 
 -12   4   2       33.16       37.51     29.22 o 
 -11   4   2       44.54       44.31     27.97 o 
 -10   4   2     2023.16     1964.34     76.69 o 
  -9   4   2        9.91        5.96     16.32 o 
  -8   4   2       35.32       54.85     14.81 o 
  -7   4   2     4599.83     4661.71     81.41 o 
  -6   4   2     2758.08     2831.83     52.78 o 
  -5   4   2        8.01        2.20      9.59 o 
  -4   4   2     2608.37     2572.90     61.97 o 
  -3   4   2    10917.23    11338.18    260.77 o 
  -2   4   2       29.96       39.91     12.78 o 
  -1   4   2      300.12      406.08     16.92 o 
   0   4   2      716.55      668.84     20.99 o 
   1   4   2      147.97      202.54     12.42 o 
   2   4   2        8.69        3.13      9.02 o 
   3   4   2      108.84      103.98     10.91 o 
   4   4   2      177.70      161.84     12.23 o 
   5   4   2      302.18      284.44     16.23 o 
   6   4   2     1093.21     1135.09     31.14 o 
   7   4   2     3009.86     3077.09     96.66 o 
   8   4   2      241.15      256.40     23.44 o 
   9   4   2      445.29      435.47     26.87 o 
  10   4   2       33.01       29.48     26.27 o 
  11   4   2      951.68      978.25     73.50 o 
  12   4   2     1388.25     1260.15     66.33 o 
  13   4   2       41.74       89.49     58.11 o 
  14   4   2        6.43       -0.30     63.42 o 
  15   4   2      676.69      560.28     77.84 o 
  16   4   2       40.45       72.43     59.16 o 
  17   4   2      156.66      191.99     75.51 o 
 -17   5   2     1626.12     1654.51    117.22 o 
 -16   5   2       17.34       -4.00     54.90 o 
 -15   5   2       55.10       62.38     45.17 o 
 -14   5   2        0.28       19.54     46.17 o 
 -13   5   2     1086.62     1088.00     63.67 o 
 -12   5   2     2879.85     2965.41     85.75 o 
 -11   5   2      175.78      222.30     33.84 o 
 -10   5   2     4478.40     4490.71    108.06 o 
  -9   5   2      791.32      825.49     45.29 o 
  -8   5   2     1288.54     1189.49     47.01 o 
  -7   5   2       30.40       41.92     22.75 o 
  -6   5   2    12491.44    12401.40    248.83 o 
  -5   5   2     3409.93     3426.43     81.38 o 
  -4   5   2     1795.24     1821.65     50.53 o 
  -3   5   2      343.84      374.96     21.26 o 
  -2   5   2     3102.74     2768.28     78.84 o 
  -1   5   2    22160.20    22627.32    388.17 o 
   0   5   2      258.02      290.09     30.69 o 
   1   5   2    11577.97    11344.01    201.48 o 
   2   5   2      661.37      572.35     21.49 o 
   3   5   2     1071.37     1034.94     29.04 o 
   4   5   2       42.74       58.28     11.77 o 
   5   5   2     1274.37     1135.01     32.22 o 
   6   5   2     1822.28     1679.53     48.79 o 
   7   5   2      444.10      517.91     36.51 o 
   8   5   2     2356.77     2266.88     85.94 o 
   9   5   2      238.13      241.21     30.94 o 
  10   5   2     3631.62     3408.27    106.67 o 
  11   5   2      518.49      625.92     51.47 o 
  12   5   2     2836.42     2955.59    104.34 o 
  13   5   2      496.03      552.16     73.22 o 
  14   5   2       92.39       76.64     64.46 o 
  15   5   2       12.24       47.60     56.30 o 
  16   5   2      852.98      869.56     84.01 o 
 -17   6   2      559.11      621.98     96.61 o 
 -16   6   2      730.78      643.46     70.54 o 
 -15   6   2       73.37       65.31     46.41 o 
 -14   6   2      201.78      329.31     58.63 o 
 -13   6   2      591.10      689.69     58.08 o 
 -12   6   2      903.32      989.33     53.10 o 
 -11   6   2      394.02      376.52     39.01 o 
 -10   6   2     3111.54     3041.98     85.26 o 
  -9   6   2      199.88      189.07     50.94 o 
  -8   6   2     2944.60     2968.68    118.03 o 
  -7   6   2     4411.07     4329.14    103.52 o 
  -6   6   2       39.65       45.48     24.13 o 
  -5   6   2      173.82      164.69     25.20 o 
  -4   6   2        7.60       32.73     14.53 o 
  -3   6   2     1214.13     1335.07     53.16 o 
  -2   6   2      857.43      921.98     35.84 o 
  -1   6   2        2.97       13.66     10.62 o 
   0   6   2       48.65       75.22     13.45 o 
   1   6   2      743.33      728.00     32.03 o 
   2   6   2     3092.34     2921.97     70.20 o 
   3   6   2     3487.10     3704.20    104.39 o 
   4   6   2       27.87       16.54     25.42 o 
   5   6   2     3448.66     3478.95    101.48 o 
   6   6   2      731.67      783.24     60.58 o 
   7   6   2      585.53      581.36     42.48 o 
   8   6   2      193.94      144.07     34.91 o 
   9   6   2      307.68      312.94     41.73 o 
  10   6   2     1860.47     1924.78     80.42 o 
  11   6   2      200.87      278.98     46.27 o 
  12   6   2      511.51      611.48     57.48 o 
  13   6   2      165.41      263.74     77.93 o 
  14   6   2      174.60      340.50    108.33 o 
  15   6   2      547.18      543.97     69.75 o 
  16   6   2     1149.84     1079.18    147.00 o 
 -16   7   2     1561.38     1514.63     91.85 o 
 -15   7   2      342.51      380.19     62.05 o 
 -14   7   2     1863.83     1817.10     92.42 o 
 -13   7   2      983.18      974.05    134.92 o 
 -12   7   2      189.29      231.03     43.11 o 
 -11   7   2      666.92      665.91     88.64 o 
 -10   7   2      562.09      545.65     60.04 o 
  -9   7   2     8514.03     8399.78    183.27 o 
  -8   7   2     1035.59      949.84     57.62 o 
  -7   7   2       28.48       52.49     30.11 o 
  -6   7   2       17.69       -4.31     26.83 o 
  -5   7   2     6224.90     5892.29    138.97 o 
  -4   7   2     1563.69     1567.40     57.82 o 
  -3   7   2     2868.18     2632.43     80.65 o 
  -2   7   2     5500.75     5757.50    315.11 o 
  -1   7   2     2569.71     2447.18    110.20 o 
   0   7   2        3.61       24.19     20.96 o 
   1   7   2     2387.75     2270.15     88.13 o 
   2   7   2    10482.73    10675.27    217.86 o 
   3   7   2     2076.66     1965.16     60.56 o 
   4   7   2     1631.08     1642.57     77.89 o 
   5   7   2      796.80      789.91     49.35 o 
   6   7   2     4433.27     4401.09    126.00 o 
   7   7   2      232.18      240.43     39.64 o 
   8   7   2      417.66      496.60     57.34 o 
   9   7   2     6980.51     6841.90    182.86 o 
  10   7   2      285.74      316.87     48.62 o 
  11   7   2      362.82      464.58     54.43 o 
  12   7   2        4.68       40.30     42.82 o 
  13   7   2      453.82      584.02     64.99 o 
  14   7   2     1817.93     1752.34     95.34 o 
  15   7   2      751.81      754.79     78.18 o 
 -15   8   2      885.34      891.60     68.27 o 
 -14   8   2       87.86      101.75     58.15 o 
 -13   8   2      642.62      724.17     68.35 o 
 -12   8   2      333.90      301.80     55.71 o 
 -11   8   2      192.56      169.09     43.62 o 
 -10   8   2      390.25      430.79     46.55 o 
  -9   8   2      324.63      288.61     45.24 o 
  -8   8   2     2919.30     3007.43     88.59 o 
  -7   8   2      128.16      131.20     47.75 o 
  -6   8   2        1.13       20.31     32.18 o 
  -5   8   2     1368.41     1248.13     53.66 o 
  -4   8   2     1865.16     1808.81     61.58 o 
  -3   8   2     1553.56     1689.18     73.83 o 
  -2   8   2     1944.57     1821.40    119.21 o 
  -1   8   2      366.15      294.09     61.50 o 
   0   8   2        6.39       -1.35     96.70 o 
   1   8   2     1002.08     1061.13    106.28 o 
   2   8   2      557.87      522.49     67.10 o 
   3   8   2     2352.53     2456.46     81.75 o 
   4   8   2     1247.28     1163.70     50.42 o 
   5   8   2     1910.39     1898.29     67.32 o 
   6   8   2      535.94      607.28     71.85 o 
   7   8   2      269.40      193.55     47.56 o 
   8   8   2      756.25      861.71     48.95 o 
   9   8   2        1.99       23.59     36.43 o 
  10   8   2     1287.19     1263.87     63.52 o 
  11   8   2       17.39       25.40     43.04 o 
  12   8   2       34.44       38.76     46.64 o 
  13   8   2      576.64      563.70     68.76 o 
  14   8   2      520.38      520.14     72.21 o 
 -14   9   2      103.71       91.06     52.88 o 
 -13   9   2      124.70      181.44     59.09 o 
 -12   9   2      971.76      912.57     71.70 o 
 -11   9   2       30.07       28.73     52.38 o 
 -10   9   2      241.09      270.46     48.72 o 
  -9   9   2      273.95      218.29     44.17 o 
  -8   9   2     1592.72     1525.00     66.09 o 
  -7   9   2       72.48       20.98     36.62 o 
  -6   9   2     3572.04     3468.29    122.81 o 
  -5   9   2      188.86      239.27     68.28 o 
  -4   9   2       66.17       64.46     62.76 o 
  -3   9   2       37.44       53.18     81.45 o 
  -2   9   2        9.87        3.02     60.68 o 
  -1   9   2     3539.35     3422.12    149.38 o 
   0   9   2       10.78       68.14     75.80 o 
   1   9   2     3476.68     3071.08    142.36 o 
   2   9   2       33.25       43.20     62.96 o 
   3   9   2       95.72       13.94     63.80 o 
   4   9   2       66.90       64.63     64.96 o 
   5   9   2     1434.84     1329.19    141.66 o 
   6   9   2     1832.25     1695.88     70.05 o 
   7   9   2      268.61      226.93     37.65 o 
   8   9   2     1124.96     1019.41     53.11 o 
   9   9   2       35.75       96.76     43.66 o 
  10   9   2     1165.29     1212.55     90.78 o 
  11   9   2      366.15      381.62     53.38 o 
  12   9   2     1533.67     1491.32     76.44 o 
  13   9   2      534.85      452.09     69.28 o 
 -12  10   2      925.35      873.83    144.38 o 
 -11  10   2     1159.28     1179.25     78.27 o 
 -10  10   2      191.67      205.24     78.52 o 
  -9  10   2      192.17      111.79     99.62 o 
  -8  10   2       28.38      -60.46     74.44 o 
  -7  10   2      115.63      102.25    178.62 o 
  -6  10   2      328.85      410.85     81.18 o 
  -5  10   2     2547.93     2417.89    136.08 o 
  -4  10   2      436.80      535.55    149.45 o 
  -3  10   2       81.06      162.57     74.23 o 
  -2  10   2      490.78      397.41     79.23 o 
  -1  10   2      722.17      738.77     92.13 o 
   0  10   2     3282.74     2790.27    247.62 o 
   1  10   2      397.11      347.73     53.35 o 
   2  10   2      170.28      119.60     50.06 o 
   3  10   2       64.02       99.48     52.18 o 
   4  10   2      266.80      338.75     56.93 o 
   5  10   2     1138.07     1090.55     76.80 o 
   6  10   2      626.82      655.32     68.87 o 
   7  10   2     1158.70     1083.55     79.61 o 
   8  10   2        2.37       58.89     71.03 o 
   9  10   2       37.64      186.08     75.08 o 
  10  10   2       10.28       14.68     53.87 o 
  11  10   2      285.27      235.51     54.62 o 
 -10  11   2      116.85       13.30     88.72 o 
  -9  11   2       18.98       75.50     87.49 o 
  -8  11   2       41.82      116.85     88.02 o 
  -7  11   2       43.27      -26.22     82.71 o 
  -6  11   2       24.58      -33.22     81.35 o 
  -5  11   2      580.68      617.83     93.92 o 
  -4  11   2        6.00       99.29     82.40 o 
  -3  11   2       72.62       78.07    102.40 o 
  -2  11   2      554.78      478.37     89.78 o 
  -1  11   2      779.32      678.07    141.18 o 
   0  11   2       82.73       54.86     78.19 o 
   1  11   2       24.73      -40.06     85.62 o 
   2  11   2       39.77       36.42    121.28 o 
   3  11   2       17.85      103.94     57.71 o 
   4  11   2        5.59      -33.98     88.05 o 
   5  11   2        2.72       46.12     59.53 o 
   6  11   2      152.24      116.92     84.26 o 
   7  11   2      178.02      199.59     67.81 o 
   8  11   2        2.42      145.16     80.69 o 
   9  11   2        3.44      159.12     83.67 o 
  10  11   2        8.36      150.80    113.33 o 
  -8  12   2       26.07      -24.31    110.74 o 
  -7  12   2      422.41      449.74    230.05 o 
  -6  12   2      145.15      280.95    128.42 o 
  -5  12   2      419.03      514.45    122.07 o 
  -4  12   2       23.92       -7.43     92.99 o 
  -3  12   2      229.19      105.58     92.90 o 
  -2  12   2       14.76      181.42     92.54 o 
  -1  12   2       77.22       32.25     88.73 o 
   0  12   2      207.35      253.16     92.60 o 
   1  12   2       37.27       72.14     89.94 o 
   2  12   2       15.44      -48.86     86.60 o 
   3  12   2     1176.15     1046.95    110.11 o 
   4  12   2       36.95      -87.26     87.26 o 
   5  12   2      490.46      444.82    102.03 o 
   6  12   2        5.52       -3.01     67.22 o 
   7  12   2      761.87      887.74    128.74 o 
  -4  13   2      234.54      368.01    118.72 o 
  -3  13   2       32.99      -59.29     95.36 o 
  -2  13   2       26.87      -93.73     93.73 o 
  -1  13   2       91.99       64.47     98.58 o 
   0  13   2      119.22       81.97     96.98 o 
   1  13   2      386.81      456.32    103.74 o 
   2  13   2       75.40       38.55     97.32 o 
   3  13   2        0.11      -28.54     95.28 o 
 -19   1   3     1480.73     1538.74    121.63 o 
 -18   1   3      812.67      868.75     67.66 o 
 -17   1   3      108.24      111.10     48.21 o 
 -16   1   3       85.71       19.98     43.86 o 
 -15   1   3     1783.01     1853.62     65.42 o 
 -14   1   3     1855.12     1903.16     52.03 o 
 -13   1   3      128.74      137.02     26.81 o 
 -12   1   3     4834.19     4761.43     84.31 o 
 -11   1   3     1494.63     1466.51     42.01 o 
 -10   1   3      712.29      743.62     28.29 o 
  -9   1   3      125.78      144.49     17.33 o 
  -8   1   3    10535.14    10624.65    172.72 o 
  -7   1   3    15805.70    15935.01    252.59 o 
  -6   1   3      377.88      326.08     29.00 o 
  -5   1   3     1742.01     1685.32     33.39 o 
  -4   1   3     2314.76     2279.77     47.83 o 
  -3   1   3     9346.43     8832.18    173.52 o 
  -2   1   3     3394.83     3445.00    119.80 o 
  -1   1   3     9476.05     9219.21    146.30 o 
   0   1   3       74.00       69.64      5.48 o 
   1   1   3       12.07       21.65     12.32 o 
   2   1   3     1411.54     1538.22     59.18 o 
   3   1   3     9873.60    10267.66    202.74 o 
   4   1   3    17226.18    17672.93    308.14 o 
   5   1   3     1885.53     2008.15     38.58 o 
   6   1   3     2573.37     2452.26     46.58 o 
   7   1   3     3990.99     4025.57     71.67 o 
   8   1   3     4547.43     4762.47     84.41 o 
   9   1   3      621.02      638.72     27.54 o 
  10   1   3     2356.84     2294.97     56.90 o 
  11   1   3     6501.78     6266.49    139.56 o 
  12   1   3      298.68      352.81     43.23 o 
  13   1   3      124.01      171.00     43.50 o 
  14   1   3      143.70      177.46     46.59 o 
  15   1   3      759.74      807.76     81.79 o 
  16   1   3      300.03      237.21     73.91 o 
  17   1   3     1619.27     1751.18    138.05 o 
 -19   2   3       74.13      -71.16    109.82 o 
 -18   2   3      753.00      800.88    181.16 o 
 -17   2   3      371.90      419.74     75.39 o 
 -16   2   3      348.31      340.09     49.35 o 
 -15   2   3     1775.53     1780.47     53.68 o 
 -14   2   3      428.20      463.42     30.95 o 
 -13   2   3     1453.13     1521.13     45.28 o 
 -12   2   3      436.59      458.91     26.39 o 
 -11   2   3      270.95      270.80     21.46 o 
 -10   2   3       35.18       38.71     15.18 o 
  -9   2   3     1568.08     1562.48     35.72 o 
  -8   2   3    11510.58    11422.87    185.06 o 
  -7   2   3     9635.97     9634.84    222.27 o 
  -6   2   3    16664.59    16240.24    384.72 o 
  -5   2   3     2740.18     2773.06     56.76 o 
  -3   2   3     1807.17     1946.06     38.58 o 
  -2   2   3    59478.32    59389.55   1015.84 o 
  -1   2   3    10702.72    10720.75    170.63 o 
   0   2   3      970.29      881.11     24.46 o 
   1   2   3     2319.46     2540.47     44.93 o 
   2   2   3      588.55      636.68     18.49 o 
   3   2   3     7277.98     6933.83    113.22 o 
   4   2   3      108.24      115.14     10.18 o 
   5   2   3     3637.44     3351.19     65.86 o 
   6   2   3     4364.04     4676.48     81.06 o 
   7   2   3      377.78      418.06     19.85 o 
   8   2   3     2788.41     2764.74     59.94 o 
   9   2   3      508.15      536.53     34.56 o 
  10   2   3     2557.98     2598.66     62.53 o 
  11   2   3     3732.11     3287.79    101.16 o 
  12   2   3     2011.35     2085.15     79.28 o 
  13   2   3       13.18       15.49     41.09 o 
  14   2   3      136.25      265.93     51.60 o 
  15   2   3      262.36      275.13     54.88 o 
  16   2   3     1723.23     1830.91    108.89 o 
  17   2   3      598.22      768.98    129.82 o 
 -18   3   3      847.14      790.99     97.80 o 
 -17   3   3      778.76      756.13     70.63 o 
 -16   3   3      678.78      787.88     71.46 o 
 -15   3   3     1395.89     1358.49     73.43 o 
 -14   3   3      255.59      303.36     40.82 o 
 -13   3   3      480.57      505.62     32.41 o 
 -12   3   3      921.09      890.94     32.76 o 
 -11   3   3    16801.55    16448.45    247.18 o 
 -10   3   3     1309.44     1280.02     41.84 o 
  -9   3   3     7078.11     6781.49    126.83 o 
  -8   3   3      228.78      253.72     19.39 o 
  -7   3   3      636.93      635.12     23.48 o 
  -6   3   3    15667.13    15484.95    244.90 o 
  -5   3   3     2682.94     2488.51     51.57 o 
  -4   3   3    18991.91    18238.47    344.35 o 
  -3   3   3       63.91       84.11      8.10 o 
  -2   3   3     8080.19     8061.74    159.09 o 
  -1   3   3     6015.11     6074.65    100.21 o 
   0   3   3    33836.78    34693.20    544.84 o 
   1   3   3    10406.99    10185.85    164.23 o 
   2   3   3    19281.39    19670.60    340.16 o 
   3   3   3     7943.92     7750.13    127.18 o 
   4   3   3     5977.83     6516.01    117.63 o 
   5   3   3      219.81      189.80     23.69 o 
   6   3   3      280.49      412.71     18.72 o 
   7   3   3    14107.34    14186.61    252.48 o 
   8   3   3       86.50       67.14     15.96 o 
   9   3   3     2726.22     2738.51     72.30 o 
  10   3   3      228.15      324.87     31.00 o 
  11   3   3      244.26      267.54     31.94 o 
  12   3   3     1021.86     1012.90     62.32 o 
  13   3   3      149.50      149.40     44.92 o 
  14   3   3     2679.30     2695.33    124.92 o 
  15   3   3       52.55      126.45     71.42 o 
  16   3   3      403.16      574.74     83.78 o 
  17   3   3     1405.27     1551.15    162.32 o 
 -18   4   3      292.47      160.50     80.20 o 
 -17   4   3     3464.91     3349.57    127.79 o 
 -16   4   3     3590.43     3619.33    128.32 o 
 -15   4   3     2355.05     2330.84    145.41 o 
 -14   4   3      442.76      430.96     51.41 o 
 -13   4   3        3.29       42.74     33.24 o 
 -12   4   3     1346.34     1285.25     55.56 o 
 -11   4   3        6.11       33.93     28.15 o 
 -10   4   3    13784.00    13455.99    219.31 o 
  -9   4   3      124.26      129.77     22.55 o 
  -8   4   3     1778.41     1783.00     42.37 o 
  -7   4   3      497.90      543.01     25.37 o 
  -6   4   3      138.07      119.45     13.71 o 
  -5   4   3    27951.09    27776.91    475.55 o 
  -4   4   3     7188.04     7484.16    136.06 o 
  -3   4   3      762.79      517.06     62.21 o 
  -2   4   3       36.76       49.23      7.59 o 
  -1   4   3     1221.60     1377.09     93.26 o 
   0   4   3     9323.41     9113.17    162.30 o 
   1   4   3    13280.29    13326.22    233.45 o 
   2   4   3    14761.75    14113.17    320.97 o 
   3   4   3     5143.50     5157.29    106.04 o 
   4   4   3      305.99      352.76     37.66 o 
   5   4   3      229.42      191.34     14.82 o 
   6   4   3    19439.94    19997.38    391.33 o 
   7   4   3     1577.78     1483.47     48.53 o 
   8   4   3     8178.60     8061.09    150.93 o 
   9   4   3     1678.72     1832.10     66.66 o 
  10   4   3       31.32       76.48     27.58 o 
  11   4   3     1158.02     1150.91     60.61 o 
  12   4   3        7.14       50.53     79.10 o 
  13   4   3     5543.48     5680.32    201.70 o 
  14   4   3      128.42      175.15     68.98 o 
  15   4   3      889.89      808.96     87.41 o 
  16   4   3       29.36      201.36    157.49 o 
  17   4   3       17.17      195.28    148.93 o 
 -17   5   3       74.89      166.21     59.42 o 
 -16   5   3      621.48      626.07     58.24 o 
 -15   5   3       28.73      105.94     48.96 o 
 -14   5   3     2193.72     2040.95    160.63 o 
 -13   5   3       66.11       19.13     34.68 o 
 -12   5   3     1771.84     1746.63     63.48 o 
 -11   5   3      826.74      829.14     45.02 o 
 -10   5   3      623.45      584.39     51.24 o 
  -9   5   3     1199.95     1220.65     50.93 o 
  -8   5   3     1289.80     1129.94     47.59 o 
  -7   5   3     2784.68     2798.58     86.45 o 
  -6   5   3      168.27      171.43     22.62 o 
  -5   5   3      992.96     1143.11     49.53 o 
  -4   5   3     1999.67     2162.68     55.66 o 
  -3   5   3     3940.47     3867.29     77.62 o 
  -2   5   3      846.60      847.77    141.53 o 
  -1   5   3    20411.81    21020.76    406.18 o 
   0   5   3     3116.29     3522.41     70.60 o 
   1   5   3      884.40      857.60     26.86 o 
   2   5   3     5266.12     5847.49    133.35 o 
   3   5   3       19.04       31.21     15.24 o 
   4   5   3     2629.04     2524.52     54.89 o 
   5   5   3      307.64      313.19     22.33 o 
   6   5   3     3056.56     3008.04     73.09 o 
   7   5   3      251.57      307.28     32.46 o 
   8   5   3        9.30       38.96     25.92 o 
   9   5   3     3744.74     3761.90    112.48 o 
  10   5   3      691.30      728.80     60.49 o 
  11   5   3     1949.65     2030.13    119.45 o 
  12   5   3      520.13      541.12    131.43 o 
  13   5   3        2.57       33.88     60.32 o 
  14   5   3       13.73      123.66     73.67 o 
  15   5   3      402.85      549.51    122.75 o 
  16   5   3       77.47      103.05     84.17 o 
 -17   6   3      370.54      260.08     66.59 o 
 -16   6   3      637.56      613.33     58.23 o 
 -15   6   3     1168.31     1166.15    121.19 o 
 -14   6   3     1256.46     1291.81     75.18 o 
 -13   6   3     3765.69     3708.08    138.51 o 
 -12   6   3      236.61      291.13     38.98 o 
 -11   6   3      991.16     1060.68     52.21 o 
 -10   6   3      539.98      658.94     43.23 o 
  -9   6   3     3917.79     3711.75    119.91 o 
  -8   6   3     2965.57     2919.04     79.51 o 
  -7   6   3     1131.45     1064.03     46.16 o 
  -6   6   3     2612.94     2635.45     72.06 o 
  -5   6   3      371.18      376.53     33.76 o 
  -4   6   3     3437.66     3448.26     81.38 o 
  -3   6   3     2239.84     2140.45     82.60 o 
  -2   6   3     3680.55     3421.11     97.00 o 
  -1   6   3     1309.51     1161.09     62.93 o 
   0   6   3     2416.28     2455.13     55.25 o 
   1   6   3     2188.77     2138.71     50.64 o 
   2   6   3     1546.13     1586.94    107.39 o 
   3   6   3     6192.19     6124.38    132.83 o 
   4   6   3      923.65     1025.31     39.84 o 
   5   6   3    13222.72    13012.60    305.06 o 
   6   6   3     1867.54     1859.43     74.53 o 
   7   6   3       26.83       34.71     27.95 o 
   8   6   3     1376.77     1310.00     56.54 o 
   9   6   3     1338.73     1392.38     79.84 o 
  10   6   3     4078.77     4108.92    125.69 o 
  11   6   3      128.42      104.84     44.36 o 
  12   6   3     1301.13     1306.07     93.41 o 
  13   6   3       28.49      111.76     71.43 o 
  14   6   3      353.15      302.28     75.60 o 
  15   6   3      100.28       68.17     71.90 o 
 -16   7   3       47.01       54.46     53.52 o 
 -15   7   3      400.28      456.56     65.85 o 
 -14   7   3      168.56      119.99     61.03 o 
 -13   7   3       36.00       68.93     47.56 o 
 -12   7   3      175.57      168.88     43.22 o 
 -11   7   3      405.59      453.16     45.86 o 
 -10   7   3      678.50      583.63     44.17 o 
  -9   7   3       24.70       -1.02     31.02 o 
  -8   7   3      131.26      109.84     51.11 o 
  -7   7   3      165.96      192.53     32.52 o 
  -6   7   3        2.21       -8.16     27.15 o 
  -5   7   3      456.37      551.54     41.48 o 
  -4   7   3       14.72       62.79     23.82 o 
  -3   7   3      711.55      773.89     36.85 o 
  -2   7   3       33.51       59.89     23.70 o 
  -1   7   3     3963.46     3977.88    137.83 o 
   0   7   3     1194.98     1132.52     66.19 o 
   1   7   3      709.21      769.71     43.50 o 
   2   7   3      793.44      733.51     55.07 o 
   3   7   3        1.32       -5.53     27.31 o 
   4   7   3       39.97        3.79     29.46 o 
   5   7   3       10.93       -8.20     36.24 o 
   6   7   3     1441.11     1382.59     65.11 o 
   7   7   3       64.14       81.37     32.43 o 
   8   7   3       19.18       24.92     33.49 o 
   9   7   3      160.64      151.94     43.37 o 
  10   7   3       47.48       41.83     67.65 o 
  11   7   3      106.86      133.11     49.13 o 
  12   7   3       17.83      -11.38     67.83 o 
  13   7   3        1.21       97.89     56.03 o 
  14   7   3       97.79      104.99     58.03 o 
  15   7   3      236.28      332.92     81.88 o 
 -15   8   3       68.34       33.29     59.56 o 
 -14   8   3       23.62        4.18     55.08 o 
 -13   8   3      480.82      539.41     63.12 o 
 -12   8   3     1136.37     1052.71     62.27 o 
 -11   8   3        3.47       10.27     40.41 o 
 -10   8   3     1023.56      979.10     56.34 o 
  -9   8   3     2545.00     2629.04     84.69 o 
  -8   8   3       42.67       36.18     35.39 o 
  -7   8   3        4.87       15.56     32.20 o 
  -6   8   3     6204.41     6097.21    140.45 o 
  -5   8   3      386.06      343.42     35.12 o 
  -4   8   3        4.03       36.11     49.44 o 
  -3   8   3        5.69      -23.93     36.31 o 
  -2   8   3     3504.64     3740.65    188.32 o 
  -1   8   3     3027.46     3094.69    103.16 o 
   0   8   3     1244.99     1345.68     66.37 o 
   1   8   3      302.25      312.20     45.14 o 
   2   8   3     1479.25     1379.08     83.90 o 
   3   8   3       84.72       59.77     24.68 o 
   4   8   3     1662.02     1643.74     62.75 o 
   5   8   3      472.35      549.26     42.22 o 
   6   8   3      545.46      475.66     42.42 o 
   7   8   3      348.80      392.50     43.41 o 
   8   8   3        5.78       54.48     42.62 o 
   9   8   3      480.66      615.31     57.23 o 
  10   8   3      126.74      171.25     44.14 o 
  11   8   3      616.34      679.34     55.61 o 
  12   8   3      445.74      443.87     53.26 o 
  13   8   3       21.01       44.00     54.91 o 
  14   8   3      252.25      263.07     65.86 o 
 -14   9   3      365.76      450.94     73.16 o 
 -13   9   3       56.04      104.21     57.63 o 
 -12   9   3      872.65      966.93     76.20 o 
 -11   9   3      351.37      426.38     51.96 o 
 -10   9   3       58.19       45.58     43.05 o 
  -9   9   3       69.87      138.55     43.95 o 
  -8   9   3     1271.84     1304.84     62.44 o 
  -7   9   3     1546.81     1669.71     67.88 o 
  -6   9   3      535.35      481.11     43.76 o 
  -5   9   3      491.56      585.85     93.87 o 
  -4   9   3      210.40      220.15     65.99 o 
  -3   9   3      488.05      526.56     73.15 o 
  -2   9   3      196.96      170.65    105.36 o 
  -1   9   3     1917.17     2084.14    120.25 o 
   0   9   3      207.43      234.88     45.60 o 
   1   9   3       64.91       12.20     43.32 o 
   2   9   3      186.56      202.99     47.94 o 
   3   9   3       84.97       63.33     45.83 o 
   4   9   3      928.96     1069.26     69.10 o 
   5   9   3      487.45      533.72     59.53 o 
   6   9   3       47.93       67.09     34.22 o 
   7   9   3       68.08       91.61     36.56 o 
   8   9   3      662.69      756.32     62.15 o 
   9   9   3      343.96      468.21     50.21 o 
  10   9   3      127.10      237.50     49.52 o 
  11   9   3      730.73      780.59     61.47 o 
  12   9   3       30.97       66.72     51.21 o 
 -12  10   3      264.12      268.89     62.57 o 
 -11  10   3      191.07      250.57     59.08 o 
 -10  10   3      925.12      849.89     69.15 o 
  -9  10   3       35.93      -49.06     82.73 o 
  -8  10   3      172.81      248.84     80.73 o 
  -7  10   3      214.91      317.07     80.66 o 
  -6  10   3      178.87       74.85     75.13 o 
  -5  10   3     1793.29     1842.93    115.83 o 
  -4  10   3       11.09       34.64     71.74 o 
  -3  10   3     1425.87     1444.72    105.19 o 
  -2  10   3       25.04      107.70     73.46 o 
  -1  10   3        9.43      -16.20     69.81 o 
   0  10   3     1668.22     1564.67    107.77 o 
   1  10   3      490.15      485.94     57.10 o 
   2  10   3     1430.49     1557.37    162.33 o 
   3  10   3      651.08      703.63     64.50 o 
   4  10   3      413.49      423.48     69.40 o 
   5  10   3       16.22       35.07     54.99 o 
   6  10   3     1292.34     1201.99    132.20 o 
   7  10   3       56.12       61.46     98.63 o 
   8  10   3      641.81      677.08     89.41 o 
   9  10   3       45.81       37.94     93.80 o 
  10  10   3       32.14      233.94     82.18 o 
  11  10   3      120.25      230.78     54.92 o 
 -10  11   3      158.28      184.78     92.65 o 
  -9  11   3      885.83      740.64    101.87 o 
  -8  11   3       13.33      -65.76     98.38 o 
  -7  11   3        3.24       19.93    111.14 o 
  -6  11   3     1179.20     1188.93    139.28 o 
  -5  11   3      500.52      548.21    157.01 o 
  -4  11   3     2364.25     2182.21    135.60 o 
  -3  11   3       67.21      101.06     81.06 o 
  -2  11   3       28.80      129.47     81.65 o 
  -1  11   3       68.64      152.76    132.63 o 
   0  11   3     2617.28     2071.62    130.53 o 
   1  11   3      539.69      663.28     91.27 o 
   2  11   3      530.54      449.76     88.28 o 
   3  11   3     1583.16     1651.52     91.21 o 
   4  11   3       15.22      -18.89     59.46 o 
   5  11   3      362.06      460.14     67.74 o 
   6  11   3      111.46      196.47     90.07 o 
   7  11   3     1525.71     1437.33    111.62 o 
   8  11   3       10.30       71.38     80.12 o 
   9  11   3      354.42      486.08    100.68 o 
  -8  12   3      347.71      271.21    197.18 o 
  -7  12   3      163.83      220.79     96.66 o 
  -6  12   3       67.80       51.99     91.97 o 
  -5  12   3      168.05      127.99     94.45 o 
  -4  12   3      284.81      208.25    146.08 o 
  -3  12   3      291.27       88.53     93.07 o 
  -2  12   3       11.45       67.59     89.92 o 
  -1  12   3       57.95        6.07     87.76 o 
   0  12   3      871.96      726.04    102.37 o 
   1  12   3        1.58      -76.27     85.14 o 
   2  12   3      104.79       88.07     88.54 o 
   3  12   3       24.35      -85.84     85.84 o 
   4  12   3      129.68      198.33     98.65 o 
   5  12   3      200.18      429.94    134.32 o 
   6  12   3        2.97       38.10     84.15 o 
   7  12   3       31.58      127.24    161.11 o 
  -4  13   3        3.39      -94.76     94.76 o 
  -3  13   3      205.73      248.26    147.23 o 
  -2  13   3      426.60      300.26    102.41 o 
  -1  13   3      353.97      233.73    100.86 o 
   0  13   3      425.62      272.27    101.48 o 
   1  13   3       66.27       83.11     95.77 o 
   2  13   3       84.54      138.15    146.36 o 
 -19   0   4      860.54      919.63    103.68 o 
 -18   0   4     3182.85     2968.45    148.73 o 
 -17   0   4     1260.41     1517.82    114.31 o 
 -16   0   4     2172.91     2046.28    113.01 o 
 -15   0   4      198.54      172.54     46.06 o 
 -14   0   4     1224.65     1293.49     68.85 o 
 -13   0   4       84.46       89.12     37.05 o 
 -12   0   4     2581.64     2486.96     83.53 o 
 -11   0   4    22208.51    22076.04    499.03 o 
 -10   0   4       96.05       87.52     25.58 o 
  -9   0   4      567.34      594.01     35.34 o 
  -8   0   4      127.32      145.00     22.13 o 
  -7   0   4    65081.89    66187.05   1447.87 o 
  -6   0   4     4132.59     4122.08     87.79 o 
  -5   0   4    17051.93    16894.74    377.26 o 
  -4   0   4      244.50      246.49     13.82 o 
  -3   0   4      867.20     1005.20     40.13 o 
  -2   0   4     8607.41     8133.13    183.78 o 
  -1   0   4     2888.64     2878.21     67.88 o 
   0   0   4   160914.14   134048.67   5262.70 o 
   1   0   4      366.96      372.65     36.68 o 
   2   0   4   128630.41   133188.53   3612.13 o 
   3   0   4      180.63      192.47     32.28 o 
   4   0   4    15513.76    15296.34    422.92 o 
   5   0   4      365.52      256.79     16.10 o 
   6   0   4    26478.48    27617.43    534.68 o 
   7   0   4     5391.76     5226.35    109.11 o 
   8   0   4     2865.24     2983.76     69.10 o 
   9   0   4       20.13       40.24     32.60 o 
  10   0   4      172.06      166.10     40.07 o 
  11   0   4     9997.63    10241.19    303.72 o 
  12   0   4     1433.33     1683.26     87.77 o 
  13   0   4     8277.01     8158.55    254.25 o 
  14   0   4       39.35       29.48     73.43 o 
  15   0   4      157.31      206.85     86.32 o 
  16   0   4     1495.46     1525.87    152.56 o 
  17   0   4       34.47       56.87    106.91 o 
 -19   1   4     1136.09     1033.10    123.76 o 
 -18   1   4      400.09      400.40     59.04 o 
 -17   1   4     1502.28     1552.21     75.89 o 
 -16   1   4      661.26      644.33     54.54 o 
 -15   1   4        8.09      -22.15     30.09 o 
 -14   1   4     1121.55     1113.05     43.28 o 
 -13   1   4     2536.05     2422.50     60.69 o 
 -12   1   4      786.70      708.85     32.68 o 
 -11   1   4     5099.55     5013.96     93.40 o 
 -10   1   4       15.08       31.57     17.65 o 
  -9   1   4     1023.44     1001.22     32.85 o 
  -8   1   4     4342.76     4375.25     78.22 o 
  -7   1   4      175.60      230.25     15.07 o 
  -6   1   4    11685.27    11698.85    188.16 o 
  -5   1   4      660.87      673.79     45.62 o 
  -4   1   4     8802.88     8674.65    153.63 o 
  -3   1   4     9051.63     9254.30    181.88 o 
  -2   1   4      251.92      200.10     12.90 o 
  -1   1   4     2875.09     2929.34     49.48 o 
   0   1   4     6237.47     6674.84     99.19 o 
   1   1   4    50298.40    53693.42   1020.31 o 
   2   1   4     2404.74     2425.28     80.85 o 
   3   1   4     3428.86     3654.55     77.47 o 
   4   1   4    11605.59    11879.60    273.89 o 
   5   1   4       66.48       46.88      9.02 o 
   6   1   4    14718.07    15495.43    248.49 o 
   7   1   4     2894.72     2735.95     52.58 o 
   8   1   4       14.74       52.09     13.70 o 
   9   1   4      555.74      599.77     27.67 o 
  10   1   4     1653.36     1565.74     53.46 o 
  11   1   4     1186.23     1139.05     49.85 o 
  12   1   4     2888.76     3316.64    103.26 o 
  13   1   4      194.76      175.86     44.51 o 
  14   1   4     1752.56     1994.16     85.51 o 
  15   1   4     1081.45     1140.45    176.21 o 
  16   1   4       14.79       26.73     70.09 o 
  17   1   4     1544.27     1615.41    114.62 o 
 -19   2   4      178.70      189.31     84.60 o 
 -18   2   4        2.36      -54.00     73.02 o 
 -17   2   4     1919.31     1790.31    116.06 o 
 -16   2   4        7.20       40.40     30.53 o 
 -15   2   4     5584.44     5492.59    103.97 o 
 -14   2   4      417.34      403.07     29.79 o 
 -13   2   4       24.26       11.06     23.40 o 
 -12   2   4      688.15      687.86     57.45 o 
 -11   2   4     3760.03     3794.81    106.15 o 
 -10   2   4     3696.41     3547.85     69.76 o 
  -9   2   4      510.93      482.90     23.09 o 
  -8   2   4    12373.27    12268.25    198.29 o 
  -7   2   4      150.74      186.91     29.40 o 
  -6   2   4     3009.12     3141.41     56.54 o 
  -5   2   4      312.63      323.44     13.32 o 
  -3   2   4    33637.15    33770.42    645.54 o 
  -2   2   4    19772.81    19985.56    292.24 o 
  -1   2   4     8967.90     9147.44    174.83 o 
   0   2   4      779.05      840.32     20.02 o 
   1   2   4    10209.58    10647.07    170.52 o 
   2   2   4      602.54      714.24     21.78 o 
   3   2   4    22476.98    23492.38    371.04 o 
   4   2   4      194.29      141.96     15.43 o 
   5   2   4     1061.55     1206.59     28.39 o 
   6   2   4       65.72       79.06     12.12 o 
   7   2   4     4176.44     4314.66     93.61 o 
   8   2   4     7143.31     7027.63    131.58 o 
   9   2   4        2.51      -13.19     19.03 o 
  10   2   4     6428.57     6378.79    141.27 o 
  11   2   4       23.94        0.63     33.35 o 
  12   2   4      252.63      282.96     50.30 o 
  13   2   4      747.77      784.53     58.20 o 
  14   2   4     2636.72     2681.12    151.68 o 
  15   2   4      928.35     1069.88     72.76 o 
  16   2   4      259.11      303.47     75.37 o 
  17   2   4      287.11      270.35    113.87 o 
 -18   3   4        9.39       19.22     77.27 o 
 -17   3   4      545.54      579.29     68.90 o 
 -16   3   4     1372.15     1371.66    134.72 o 
 -15   3   4        3.41       23.57     43.48 o 
 -14   3   4     1399.74     1431.84     50.74 o 
 -13   3   4      448.33      454.36     32.52 o 
 -12   3   4      939.62      907.36     48.01 o 
 -11   3   4     1589.57     1648.76     42.54 o 
 -10   3   4     1529.59     1571.77     46.73 o 
  -9   3   4     4757.83     4737.02     93.27 o 
  -8   3   4        1.00       23.69     11.85 o 
  -7   3   4     2139.03     2147.89     40.88 o 
  -6   3   4     1408.84     1313.99     77.60 o 
  -5   3   4     4172.77     4264.59     68.80 o 
  -4   3   4       10.24       13.48      4.56 o 
  -3   3   4     6088.78     5907.74    118.66 o 
  -2   3   4      775.48      646.06     46.30 o 
  -1   3   4      116.17      124.69      9.50 o 
   0   3   4       91.81      107.75     12.41 o 
   1   3   4     1437.26     1466.36     33.93 o 
   2   3   4    10389.24    10770.24    174.36 o 
   3   3   4     3475.47     3684.10     69.66 o 
   4   3   4     2464.04     2560.86     52.55 o 
   5   3   4     2521.64     2435.18     52.75 o 
   6   3   4      538.19      519.72     23.74 o 
   7   3   4      951.72      944.85     29.22 o 
   8   3   4     1140.34     1090.50     54.40 o 
   9   3   4     2385.98     2390.05     74.06 o 
  10   3   4     1589.57     1465.80     55.11 o 
  11   3   4       45.90       41.26     33.72 o 
  12   3   4      239.48      287.46     44.39 o 
  13   3   4      451.99      516.28     54.63 o 
  14   3   4      202.00      191.92     63.90 o 
  15   3   4      374.57      354.33     75.40 o 
  16   3   4      356.92      420.74     98.36 o 
  17   3   4       36.37      -14.75     96.68 o 
 -18   4   4     1069.83     1140.64    137.85 o 
 -17   4   4      642.81      830.07     94.62 o 
 -16   4   4       23.43       36.01     51.03 o 
 -15   4   4      440.04      499.65     62.00 o 
 -14   4   4      699.13      725.97     48.74 o 
 -13   4   4      188.07      189.08     35.34 o 
 -12   4   4      368.42      337.49     36.44 o 
 -11   4   4      206.68      188.77     30.09 o 
 -10   4   4     2016.05     1903.20     48.21 o 
  -9   4   4      729.71      662.12     38.01 o 
  -8   4   4     2488.22     2413.67     56.16 o 
  -7   4   4     2486.81     2420.77     54.53 o 
  -6   4   4       21.57        7.19     12.19 o 
  -5   4   4     1755.20     1900.22     43.41 o 
  -4   4   4     2141.92     2099.68     53.58 o 
  -3   4   4     1223.80     1565.35     45.28 o 
  -2   4   4     2364.74     2519.71     56.79 o 
  -1   4   4     2337.08     2547.46     48.43 o 
   0   4   4      824.22      905.69     26.16 o 
   1   4   4     2002.54     1980.82     40.66 o 
   2   4   4        0.80       -1.31      9.82 o 
   3   4   4     4213.24     4124.37     79.93 o 
   4   4   4     4540.94     4582.00     88.25 o 
   5   4   4     1044.50     1082.26     41.42 o 
   6   4   4      187.52      202.14     16.88 o 
   7   4   4     2079.70     2154.72     47.18 o 
   8   4   4     1087.83     1029.59     43.21 o 
   9   4   4      105.93       96.06     27.12 o 
  10   4   4       19.16      -12.79     27.69 o 
  11   4   4      307.79      259.92     54.26 o 
  12   4   4       42.81       41.02     51.37 o 
  13   4   4      681.73      717.54     74.04 o 
  14   4   4      836.21      852.02     84.34 o 
  15   4   4      290.89      288.29     92.74 o 
  16   4   4      360.89      556.54     87.03 o 
 -18   5   4        0.95      301.81    126.48 o 
 -17   5   4       15.56        7.58     58.73 o 
 -16   5   4     2596.44     2567.25    131.83 o 
 -15   5   4       41.70       50.30     50.28 o 
 -14   5   4     2222.04     2351.42     78.98 o 
 -13   5   4      851.57      878.95     54.98 o 
 -12   5   4     1316.83     1244.76     54.98 o 
 -11   5   4       66.14       43.89     30.67 o 
 -10   5   4     8175.67     7781.36    168.30 o 
  -9   5   4     4005.75     3890.15     95.34 o 
  -8   5   4     1131.71     1096.35     47.14 o 
  -7   5   4     1023.35     1041.77     58.40 o 
  -6   5   4     1018.76      958.92     40.45 o 
  -5   5   4      871.07      734.66     33.32 o 
  -4   5   4     4939.41     4784.37     88.83 o 
  -3   5   4     9871.95     9959.59    182.12 o 
  -2   5   4    13280.84    13062.13    268.55 o 
  -1   5   4     1747.55     1707.09     45.73 o 
   0   5   4      503.71      576.51     20.94 o 
   1   5   4     3408.63     3672.13     67.80 o 
   2   5   4     9973.46     9838.46    162.95 o 
   3   5   4       23.89       46.13     12.97 o 
   4   5   4     2613.60     2545.47     52.45 o 
   5   5   4     7557.03     7649.73    130.29 o 
   6   5   4      297.12      377.47     32.65 o 
   7   5   4      882.20      864.56     34.21 o 
   8   5   4     1891.82     1883.25     73.51 o 
   9   5   4     5249.80     5110.50    140.72 o 
  10   5   4      455.98      407.37     45.44 o 
  11   5   4     3035.17     2916.72    125.41 o 
  12   5   4       80.39      173.59     90.71 o 
  13   5   4      908.31      965.94     93.13 o 
  14   5   4      274.07      390.89     75.61 o 
  15   5   4      918.52      887.42    125.54 o 
  16   5   4      449.61      427.86     86.25 o 
 -17   6   4      339.25      454.91     81.32 o 
 -16   6   4       60.02       53.71     52.74 o 
 -15   6   4      571.24      586.34     76.02 o 
 -14   6   4      205.43      106.20     50.88 o 
 -13   6   4     2239.28     2198.18     78.64 o 
 -12   6   4      782.46      711.38     48.67 o 
 -11   6   4     1071.70     1188.87     68.13 o 
 -10   6   4      113.79      131.26     32.57 o 
  -9   6   4      115.45       78.01     30.70 o 
  -8   6   4     4403.07     4592.01    136.37 o 
  -7   6   4     1715.75     1618.68     57.40 o 
  -6   6   4      217.17      260.06     28.61 o 
  -5   6   4      112.40       91.39     28.85 o 
  -4   6   4      134.18      190.78     22.01 o 
  -3   6   4     1311.37     1363.63     51.10 o 
  -2   6   4     7246.10     7818.03    142.96 o 
  -1   6   4      711.33      777.43     29.60 o 
   0   6   4     4516.89     4500.38     81.88 o 
   1   6   4     1368.50     1283.91     45.60 o 
   2   6   4     2251.28     2141.07     47.76 o 
   3   6   4     2264.77     2304.44     50.32 o 
   4   6   4       83.65      122.99     35.67 o 
   5   6   4     1196.66     1225.58     49.18 o 
   6   6   4     3344.52     3290.20     87.92 o 
   7   6   4      491.04      510.33     37.42 o 
   8   6   4     2803.89     2961.21     99.67 o 
   9   6   4       10.25       57.97     37.78 o 
  10   6   4      506.12      505.64     50.66 o 
  11   6   4     1207.16     1220.28     87.39 o 
  12   6   4      673.43      655.15     99.43 o 
  13   6   4      164.04      239.25     82.89 o 
  14   6   4        3.17       29.16     64.41 o 
  15   6   4      506.55      664.79     92.91 o 
 -16   7   4       43.05      102.59     76.18 o 
 -15   7   4       54.83       50.99     75.74 o 
 -14   7   4      170.54      304.57     58.57 o 
 -13   7   4     3019.17     3112.14     96.65 o 
 -12   7   4     1466.00     1460.24     66.63 o 
 -11   7   4     2375.01     2390.37     78.44 o 
 -10   7   4      307.41      389.36     42.01 o 
  -9   7   4      510.84      407.95     40.84 o 
  -8   7   4     2587.51     2420.93     75.87 o 
  -7   7   4      131.50      141.92     35.19 o 
  -6   7   4     8873.01     8620.46    184.33 o 
  -5   7   4     5685.78     5760.55    141.57 o 
  -4   7   4     2046.15     2120.22     77.78 o 
  -3   7   4      177.22      229.47     53.26 o 
  -2   7   4     2375.34     2355.90     73.69 o 
  -1   7   4     4697.10     4630.03    140.26 o 
   0   7   4      440.95      479.23     53.66 o 
   1   7   4     6707.60     6541.49    128.86 o 
   2   7   4      285.08      253.68     26.16 o 
   3   7   4      194.81      169.34     23.03 o 
   4   7   4      272.00      232.46     31.53 o 
   5   7   4     3155.10     3128.72     87.82 o 
   6   7   4     7232.00     7017.55    175.16 o 
   7   7   4     3777.66     3670.80     99.41 o 
   8   7   4      580.07      616.76     72.24 o 
   9   7   4      272.99      287.40     46.57 o 
  10   7   4     2371.88     2365.81     95.91 o 
  11   7   4     1032.91     1048.91     69.75 o 
  12   7   4     2287.27     2343.14    124.76 o 
  13   7   4     1522.68     1552.28    106.58 o 
  14   7   4      135.00       70.46     73.30 o 
 -15   8   4      195.02      192.16     62.04 o 
 -14   8   4      690.60      683.45     66.05 o 
 -13   8   4      491.88      632.42     57.10 o 
 -12   8   4      987.26      927.68     59.60 o 
 -11   8   4      645.07      759.13     54.04 o 
 -10   8   4     1271.25     1343.51     62.95 o 
  -9   8   4       75.04       88.57     38.37 o 
  -8   8   4      347.42      363.72     41.60 o 
  -7   8   4      655.26      681.18     45.26 o 
  -6   8   4      148.16      219.33     34.16 o 
  -5   8   4     3332.87     3352.03    106.85 o 
  -4   8   4      711.09      717.67     67.04 o 
  -3   8   4      397.18      478.13     58.93 o 
  -2   8   4     1022.50     1048.02     59.04 o 
  -1   8   4      837.87      745.40     52.31 o 
   0   8   4     6617.55     6622.85    178.40 o 
   1   8   4      528.25      508.24     58.88 o 
   2   8   4      135.61      176.91     43.50 o 
   3   8   4     1289.71     1312.21     54.40 o 
   4   8   4      873.92     1010.88    126.95 o 
   5   8   4     2699.93     2600.27     82.60 o 
   6   8   4     1072.58     1113.18     55.92 o 
   7   8   4     2672.16     2505.07    123.44 o 
   8   8   4     1100.47     1085.90     88.00 o 
   9   8   4      196.63      201.95     49.57 o 
  10   8   4      302.18      293.26     56.29 o 
  11   8   4     1413.71     1479.73    103.41 o 
  12   8   4       10.69        1.83     63.63 o 
  13   8   4      388.58      447.62     68.23 o 
 -14   9   4     1070.59     1085.36     87.78 o 
 -13   9   4        1.99       71.25     55.89 o 
 -12   9   4      164.42      168.07     50.00 o 
 -11   9   4      804.41      824.58     58.91 o 
 -10   9   4     1018.32      878.88     85.13 o 
  -9   9   4     2295.96     2400.55    110.95 o 
  -8   9   4       70.67       56.40     40.11 o 
  -7   9   4       46.55       -0.59     37.33 o 
  -6   9   4      139.01      208.90     48.45 o 
  -5   9   4     1019.11      973.99    107.51 o 
  -4   9   4     2055.68     1947.20    149.12 o 
  -3   9   4     1790.97     1634.48    100.71 o 
  -2   9   4      133.86      211.00     82.44 o 
  -1   9   4      232.50      108.45     63.75 o 
   0   9   4      435.60      512.22     52.39 o 
   1   9   4      983.43      940.17     62.34 o 
   2   9   4     3522.13     3474.12    170.07 o 
   3   9   4      354.67      398.70     53.83 o 
   4   9   4      645.55      601.68     59.98 o 
   5   9   4      166.40      166.41     63.05 o 
   6   9   4      163.48      204.48     37.15 o 
   7   9   4     1300.19     1363.99     63.30 o 
   8   9   4      387.20      438.07     48.45 o 
   9   9   4     1458.01     1482.41     69.63 o 
  10   9   4       79.89      138.18     47.41 o 
  11   9   4      352.33      366.99     54.50 o 
  12   9   4       30.22       83.44     59.02 o 
 -12  10   4      104.32      139.16     52.87 o 
 -11  10   4      449.91      390.95     76.07 o 
 -10  10   4     1590.84     1395.23     80.76 o 
  -9  10   4      140.02      -59.21    129.18 o 
  -8  10   4      492.49      476.12     85.77 o 
  -7  10   4      408.08      367.21     81.98 o 
  -6  10   4        0.90       56.03     72.84 o 
  -5  10   4       15.42       32.93     72.06 o 
  -4  10   4     1030.69      968.35     93.11 o 
  -3  10   4      759.84      722.03    100.78 o 
  -2  10   4       13.84       -1.67     70.04 o 
  -1  10   4      433.27      473.92     81.08 o 
   0  10   4      107.21       53.84     71.36 o 
   1  10   4     1292.02     1165.12     72.24 o 
   2  10   4       59.19      102.12     67.06 o 
   3  10   4     2330.78     2025.94     95.44 o 
   4  10   4      132.36      186.81     57.02 o 
   5  10   4      104.13       45.35     56.98 o 
   6  10   4      255.78      360.10     63.55 o 
   7  10   4       26.51       50.11     70.73 o 
   8  10   4      582.23      564.27    113.65 o 
   9  10   4      116.04      227.21     80.29 o 
  10  10   4      403.73      428.85     88.52 o 
  11  10   4      198.56      245.00     57.35 o 
 -11  11   4       18.15       61.66     89.16 o 
 -10  11   4       47.69       61.58    120.84 o 
  -9  11   4      259.86      409.45     95.08 o 
  -8  11   4      186.29      223.08     88.95 o 
  -7  11   4       42.00       85.12     85.64 o 
  -6  11   4      134.22      108.99     92.65 o 
  -5  11   4       89.40       80.59     82.49 o 
  -4  11   4      285.59      317.14     86.91 o 
  -3  11   4       66.57      -64.34     79.07 o 
  -2  11   4      232.12      198.01    119.50 o 
  -1  11   4      208.15      115.50     81.35 o 
   0  11   4        0.25       77.74     78.29 o 
   1  11   4      169.79      170.91     81.37 o 
   2  11   4      654.37      652.07     92.90 o 
   3  11   4       18.50       76.00     55.98 o 
   4  11   4      383.30      517.53     68.09 o 
   5  11   4      139.17       61.55     63.36 o 
   6  11   4      121.45      115.77     76.56 o 
   7  11   4       72.06       80.52     78.22 o 
   8  11   4       30.18      207.34     84.35 o 
   9  11   4       66.10      140.72     84.44 o 
  -8  12   4      686.44      741.77    113.06 o 
  -7  12   4      421.26      360.00     98.85 o 
  -6  12   4       24.04      103.18    104.87 o 
  -5  12   4       29.83      -49.18     90.26 o 
  -4  12   4     1195.84     1203.88    136.28 o 
  -3  12   4      393.05      337.05    115.61 o 
  -2  12   4       87.89        5.72    102.22 o 
  -1  12   4      238.99      360.68     95.33 o 
   0  12   4       62.70      -28.30     86.53 o 
   1  12   4       88.89      159.86     90.84 o 
   2  12   4      279.27      335.68    197.10 o 
   3  12   4      337.96      387.43     97.96 o 
   4  12   4       52.53      124.04    108.02 o 
   5  12   4        2.64       88.31    136.45 o 
   6  12   4       39.79      100.00    131.73 o 
  -3  13   4       22.20      -36.81     95.88 o 
  -2  13   4        1.53      -17.26     97.15 o 
  -1  13   4       27.65      -83.80     93.65 o 
   0  13   4      232.08      120.56     97.82 o 
   1  13   4      191.41       70.74     96.53 o 
   2  13   4      742.98      640.67    109.02 o 
 -19   1   5       88.18        3.91     78.56 o 
 -18   1   5     1896.16     1917.78     86.30 o 
 -17   1   5      583.13      579.74     57.94 o 
 -16   1   5     1409.77     1424.44     53.89 o 
 -15   1   5     1871.77     1843.86     59.08 o 
 -14   1   5       21.65       30.32     28.63 o 
 -13   1   5      478.49      465.58     32.21 o 
 -12   1   5       44.76       65.06     23.26 o 
 -11   1   5     4499.04     4425.75     90.55 o 
 -10   1   5      727.83      729.04     29.13 o 
  -9   1   5     1945.87     1877.09     57.23 o 
  -8   1   5     2634.93     2695.17     54.01 o 
  -7   1   5     6503.17     6622.52     96.67 o 
  -6   1   5     9148.36     9326.08    140.97 o 
  -4   1   5    25257.53    24229.87    467.53 o 
  -3   1   5     7101.60     7124.65    126.72 o 
  -2   1   5     5569.61     5591.48    111.62 o 
  -1   1   5     2458.79     2716.07     46.98 o 
   0   1   5    35764.44    37091.48    581.39 o 
   1   1   5    28062.58    29099.43    556.09 o 
   2   1   5     9563.59     9697.13    171.30 o 
   3   1   5     9910.30    10330.13    240.09 o 
   4   1   5      165.91      128.75     14.39 o 
   5   1   5     5833.95     6021.16    111.49 o 
   6   1   5      551.10      592.00     24.27 o 
   7   1   5     8003.02     8125.59    135.34 o 
   8   1   5     1818.74     1717.53     45.21 o 
   9   1   5     1216.86     1176.46     49.03 o 
  10   1   5     1260.32     1229.74     64.75 o 
  11   1   5     1129.57     1205.38     64.36 o 
  12   1   5     2551.92     2509.99     90.38 o 
  13   1   5      694.69      718.40     57.49 o 
  14   1   5     3550.86     3720.88    121.26 o 
  15   1   5       33.10       55.80     65.39 o 
  16   1   5        2.56        5.80     72.89 o 
  17   1   5      133.74      238.25    109.19 o 
 -19   2   5        9.05       45.69     81.73 o 
 -18   2   5      384.78      411.15     81.77 o 
 -17   2   5     2983.12     3130.66    183.12 o 
 -16   2   5     1357.69     1318.92     55.09 o 
 -15   2   5      941.32      944.22     39.87 o 
 -14   2   5      416.65      405.63     30.46 o 
 -13   2   5      223.24      264.98     28.74 o 
 -12   2   5    13831.04    13137.38    217.56 o 
 -11   2   5       54.99       64.33     21.29 o 
 -10   2   5     7426.15     7336.64    126.31 o 
  -9   2   5      227.06      267.30     19.86 o 
  -8   2   5     1349.25     1288.42     34.49 o 
  -7   2   5     2358.53     2185.88     72.28 o 
  -6   2   5     2220.56     2257.92     47.99 o 
  -5   2   5      103.39      173.32     14.79 o 
  -3   2   5     5564.50     5550.32    153.75 o 
  -2   2   5     4767.03     4748.93     73.31 o 
  -1   2   5     6562.10     6728.88    109.72 o 
   0   2   5     4419.24     4567.37     76.46 o 
   1   2   5    29511.74    31361.25    537.06 o 
   2   2   5     8220.89     8465.95    149.93 o 
   3   2   5      176.60      173.07     13.19 o 
   4   2   5      866.75      924.09     24.36 o 
   5   2   5      705.88      815.31     23.78 o 
   6   2   5     2101.64     1965.66     48.83 o 
   7   2   5      850.73      869.87     35.91 o 
   8   2   5     3495.25     3467.49     83.09 o 
   9   2   5     1031.99     1150.90     52.88 o 
  10   2   5     1997.31     2061.58     64.02 o 
  11   2   5      810.48      893.87     54.54 o 
  12   2   5       31.41       15.54     38.61 o 
  13   2   5     1262.90     1314.65     69.97 o 
  14   2   5      345.28      332.30     54.46 o 
  15   2   5     1015.16      978.19     71.33 o 
  16   2   5      478.20      476.10    115.67 o 
  17   2   5      345.52      400.07    123.72 o 
 -18   3   5      274.04      270.34     82.35 o 
 -17   3   5        3.49       -0.24     53.22 o 
 -16   3   5      555.61      542.72     60.84 o 
 -15   3   5     1784.28     1715.28     61.35 o 
 -14   3   5     8130.98     7921.54    143.13 o 
 -13   3   5      312.63      325.77     27.99 o 
 -12   3   5     3368.60     3443.83     67.48 o 
 -11   3   5     4731.25     4698.42     82.30 o 
 -10   3   5     4685.53     4638.46    122.58 o 
  -9   3   5     4818.70     4455.03     88.71 o 
  -8   3   5     7593.20     7257.85    123.26 o 
  -7   3   5     5996.50     5652.88    116.20 o 
  -6   3   5     6888.51     6895.31    100.13 o 
  -5   3   5      172.17      224.19     12.01 o 
  -4   3   5       30.84       79.71      9.15 o 
  -3   3   5     7817.74     7924.76    158.23 o 
  -2   3   5      819.78      835.95     58.94 o 
  -1   3   5    15905.72    14785.74    321.37 o 
   0   3   5     4964.01     5001.05     91.92 o 
   1   3   5      783.83      749.18     30.91 o 
   2   3   5      121.53       68.73     10.68 o 
   3   3   5      252.14      213.37     20.20 o 
   4   3   5    40628.84    42332.44    816.61 o 
   5   3   5     2471.10     2519.11     49.63 o 
   6   3   5     5239.26     5120.60     89.70 o 
   7   3   5        1.98      -12.25     16.65 o 
   8   3   5      772.13      710.33     56.62 o 
   9   3   5     2316.51     2261.53     66.36 o 
  10   3   5     8353.35     8362.68    209.14 o 
  11   3   5     3511.16     3452.46    108.88 o 
  12   3   5     1346.14     1253.67     67.71 o 
  13   3   5      528.93      511.45     53.55 o 
  14   3   5       64.43      109.62     64.52 o 
  15   3   5     3357.66     3592.66    155.77 o 
  16   3   5      272.56      371.09     75.49 o 
 -18   4   5     1543.50     1417.18     91.83 o 
 -17   4   5      129.80      216.00     71.57 o 
 -16   4   5      452.82      427.98     60.67 o 
 -15   4   5     1327.02     1375.66     64.85 o 
 -14   4   5     1505.73     1504.60     67.07 o 
 -13   4   5     6911.28     6948.83    157.35 o 
 -12   4   5     1193.06     1190.04     76.82 o 
 -11   4   5      570.92      678.59     40.49 o 
 -10   4   5     2088.26     1996.35     53.44 o 
  -9   4   5    16326.42    15682.34    277.73 o 
  -8   4   5     4855.36     4772.90     93.96 o 
  -7   4   5     8155.61     7827.86    143.43 o 
  -6   4   5     2999.92     2991.04    110.23 o 
  -5   4   5      187.47      263.58     13.17 o 
  -4   4   5     7276.37     7145.99    119.20 o 
  -3   4   5     3445.72     3883.77     80.67 o 
  -2   4   5    19692.01    19406.06    340.41 o 
  -1   4   5     1279.20     1231.59     31.71 o 
   0   4   5     5252.32     4914.38     84.87 o 
   1   4   5      568.52      640.46     34.99 o 
   2   4   5     5499.05     5975.41    111.74 o 
   3   4   5     5038.67     4870.93     93.60 o 
   4   4   5      478.90      456.56     56.57 o 
   5   4   5    12539.83    12667.23    305.19 o 
   6   4   5     1394.04     1507.13     45.39 o 
   7   4   5      948.15      982.54     34.54 o 
   8   4   5      623.77      641.12     35.72 o 
   9   4   5     5787.45     5529.26    125.91 o 
  10   4   5     3393.40     3422.78    104.41 o 
  11   4   5     1031.09     1146.59    165.22 o 
  12   4   5     3194.45     3197.03    167.69 o 
  13   4   5        2.62      -17.25     58.48 o 
  14   4   5      458.18      489.33     81.88 o 
  15   4   5       92.86      162.45     72.22 o 
  16   4   5     2210.11     2200.07    133.74 o 
 -18   5   5      291.62      304.19    140.16 o 
 -17   5   5      554.24      531.62     66.27 o 
 -16   5   5     1361.14     1376.79    116.36 o 
 -15   5   5       38.63       81.04     47.67 o 
 -14   5   5      504.05      488.66     45.81 o 
 -13   5   5     2357.41     2188.52    103.26 o 
 -12   5   5      493.40      405.20     39.07 o 
 -11   5   5     1121.85     1112.19     51.75 o 
 -10   5   5      106.97      111.64     30.61 o 
  -9   5   5      533.45      558.85     35.66 o 
  -8   5   5     1226.28     1070.27     45.52 o 
  -7   5   5     1242.13     1392.72     58.49 o 
  -6   5   5     6688.38     6349.71    157.90 o 
  -5   5   5      320.46      405.11     22.67 o 
  -4   5   5     9663.21     9597.84    176.28 o 
  -3   5   5     1543.33     1445.76     72.09 o 
  -2   5   5       76.73       61.33     23.63 o 
  -1   5   5     3093.62     2936.08     62.79 o 
   0   5   5     1352.49     1261.36     98.92 o 
   1   5   5     3162.15     3201.82     96.77 o 
   2   5   5     2927.96     2788.25     96.75 o 
   3   5   5     2951.03     3128.50     89.63 o 
   4   5   5     1243.05     1170.99     37.58 o 
   5   5   5     1973.51     2036.41     55.43 o 
   6   5   5        8.88      -10.13     18.59 o 
   7   5   5     4850.20     4694.60    109.17 o 
   8   5   5      131.03       85.42     34.03 o 
   9   5   5     4960.32     4823.65    208.19 o 
  10   5   5     1200.17     1175.67     62.83 o 
  11   5   5      472.01      548.97     67.88 o 
  12   5   5     1283.28     1310.48     89.07 o 
  13   5   5       85.29       94.35     64.11 o 
  14   5   5     1404.11     1531.43    150.71 o 
  15   5   5      505.46      530.85    118.63 o 
 -17   6   5     1021.61      990.73     79.06 o 
 -16   6   5      415.64      434.99     62.80 o 
 -15   6   5       32.83       27.05     49.75 o 
 -14   6   5       54.79       97.13     41.94 o 
 -13   6   5       13.97       67.12     39.85 o 
 -12   6   5     2632.70     2559.46     82.25 o 
 -11   6   5        1.56       -1.96     33.80 o 
 -10   6   5     7736.21     7619.87    168.24 o 
  -9   6   5      230.32      311.12     48.76 o 
  -8   6   5        7.37       32.93     28.43 o 
  -7   6   5      950.43      896.08     42.87 o 
  -6   6   5     7688.44     7348.97    181.72 o 
  -5   6   5    10085.80     9962.43    236.08 o 
  -4   6   5       38.01       38.90     20.64 o 
  -3   6   5     6351.11     6295.31    210.04 o 
  -2   6   5     2023.53     2132.31     83.20 o 
  -1   6   5     1496.55     1589.38     42.97 o 
   0   6   5      379.67      371.17     22.40 o 
   1   6   5     4181.18     4041.80     89.64 o 
   2   6   5     2937.39     2838.41     58.85 o 
   3   6   5      375.83      365.42     27.22 o 
   4   6   5       68.16       60.02     20.60 o 
   5   6   5      915.83      940.04     43.83 o 
   6   6   5     4116.38     4039.32    100.79 o 
   7   6   5      142.88      131.36     36.46 o 
   8   6   5     3937.23     3977.40    119.75 o 
   9   6   5      851.18      891.04     57.66 o 
  10   6   5      100.94      147.71     44.42 o 
  11   6   5       11.64       34.99     52.50 o 
  12   6   5      601.87      616.32     76.36 o 
  13   6   5     3191.03     3107.64    144.95 o 
  14   6   5      244.09      211.70    118.54 o 
  15   6   5     1597.23     1615.87    115.64 o 
 -16   7   5      200.55      170.86     62.79 o 
 -15   7   5       13.77        6.16     55.53 o 
 -14   7   5       21.83       98.85     43.21 o 
 -13   7   5       74.20       57.56     42.82 o 
 -12   7   5      773.94      795.61     52.15 o 
 -11   7   5     1029.48      949.70     54.42 o 
 -10   7   5       25.15      -22.76     38.68 o 
  -9   7   5        4.61        4.33     31.14 o 
  -8   7   5       79.37      118.05     31.21 o 
  -7   7   5      693.87      726.57     51.19 o 
  -6   7   5        0.84        7.24     27.71 o 
  -5   7   5       63.85       69.05     35.07 o 
  -4   7   5      676.94      658.24     61.08 o 
  -3   7   5       11.30       20.95     25.39 o 
  -2   7   5       29.08       36.80     21.19 o 
  -1   7   5     1109.40     1141.63     41.13 o 
   0   7   5      218.51      220.23     18.87 o 
   1   7   5      116.73      102.13     21.42 o 
   2   7   5      432.11      458.76     44.10 o 
   3   7   5       18.75       -3.49     21.42 o 
   4   7   5        7.31       59.13     28.19 o 
   5   7   5       20.26       24.32     28.97 o 
   6   7   5      216.51      238.93     35.07 o 
   7   7   5      676.53      735.28     52.78 o 
   8   7   5      224.16      212.27     44.37 o 
   9   7   5      132.78      117.48     44.69 o 
  10   7   5        2.01       58.36     46.36 o 
  11   7   5      136.04      137.76     60.27 o 
  12   7   5      289.45      324.37     72.68 o 
  13   7   5       22.40      116.61     70.16 o 
  14   7   5       80.49      183.33     78.30 o 
 -15   8   5      102.32      248.41     63.73 o 
 -14   8   5       18.82       28.71     55.55 o 
 -13   8   5     1873.89     1702.26    118.84 o 
 -12   8   5     2791.60     2845.27     94.18 o 
 -11   8   5      211.30      212.87     45.06 o 
 -10   8   5     1058.40     1136.24     59.41 o 
  -9   8   5     1640.64     1610.77     66.75 o 
  -8   8   5      935.85      848.51     52.53 o 
  -7   8   5      524.61      491.60     41.63 o 
  -6   8   5       64.99       98.57     42.70 o 
  -5   8   5     3461.70     3483.26    110.76 o 
  -4   8   5      625.21      711.52     52.14 o 
  -3   8   5     1057.52     1251.04    100.95 o 
  -2   8   5     2046.09     2075.30     83.81 o 
  -1   8   5     2229.91     2247.13     88.19 o 
   0   8   5        6.11       12.91     41.58 o 
   1   8   5     5368.42     5594.62    157.02 o 
   2   8   5     3482.33     3330.99    112.33 o 
   3   8   5      612.84      554.09     66.14 o 
   4   8   5      456.08      422.10     38.72 o 
   5   8   5     1015.83     1022.05     52.44 o 
   6   8   5      883.91      939.46     82.70 o 
   7   8   5      121.20      122.05     43.35 o 
   8   8   5     1923.70     2093.38     90.57 o 
   9   8   5      487.11      506.96     57.36 o 
  10   8   5       34.40       95.37     50.57 o 
  11   8   5      528.77      456.01     75.02 o 
  12   8   5      594.00      505.44     85.41 o 
  13   8   5     1486.79     1511.02    114.56 o 
 -14   9   5      238.24      233.09     62.33 o 
 -13   9   5       57.40       83.30     50.85 o 
 -12   9   5      298.78      277.92     51.77 o 
 -11   9   5      422.55      474.81     53.37 o 
 -10   9   5        2.57       23.60     42.57 o 
  -9   9   5      503.70      617.92     62.74 o 
  -8   9   5        2.74       39.74     67.97 o 
  -7   9   5      349.22      327.82     54.19 o 
  -6   9   5     1325.92     1331.31    117.73 o 
  -5   9   5       36.55       96.23     63.89 o 
  -4   9   5     1941.98     1936.91    115.36 o 
  -3   9   5       30.33      -17.15     59.75 o 
  -2   9   5        2.89        2.40     59.74 o 
  -1   9   5      101.86       54.24     62.33 o 
   0   9   5     1715.38     1691.07    108.84 o 
   1   9   5     1607.73     1629.55     78.66 o 
   2   9   5     1003.94     1081.97     67.55 o 
   3   9   5     2153.45     2133.20    121.58 o 
   4   9   5      118.25      139.03     51.99 o 
   5   9   5      445.03      535.59     61.70 o 
   6   9   5      102.64      115.27     43.13 o 
   7   9   5     2311.10     2248.56     94.18 o 
   8   9   5      128.39      155.00     51.09 o 
   9   9   5      442.29      460.01     60.17 o 
  10   9   5       22.49       88.50     56.93 o 
  11   9   5       75.13       73.55     55.80 o 
  12   9   5      426.87      515.29     70.64 o 
 -12  10   5       21.53      -43.73     78.89 o 
 -11  10   5      214.03      170.26     60.62 o 
 -10  10   5      236.37      151.89     63.72 o 
  -9  10   5      483.31      582.35     87.37 o 
  -8  10   5      626.32      825.23     92.81 o 
  -7  10   5      426.76      426.64     83.27 o 
  -6  10   5        7.06      -18.69    119.51 o 
  -5  10   5        1.74       41.43     71.84 o 
  -4  10   5      592.25      606.44    147.44 o 
  -3  10   5        3.05       40.76     70.16 o 
  -2  10   5     1209.14     1224.64     99.76 o 
  -1  10   5        3.85       12.25     70.33 o 
   0  10   5       56.23       61.75     89.05 o 
   1  10   5      282.79      349.54     56.03 o 
   2  10   5      400.66      402.43     58.21 o 
   3  10   5      457.58      590.95     63.25 o 
   4  10   5       24.15       38.02     55.58 o 
   5  10   5     1779.32     1718.12     91.42 o 
   6  10   5       26.70      102.86     72.72 o 
   7  10   5       72.43       51.50    103.81 o 
   8  10   5       13.13       72.40     77.40 o 
   9  10   5      225.57      404.59     86.37 o 
  10  10   5      221.50      217.57     84.67 o 
 -11  11   5       10.78       74.95    136.23 o 
 -10  11   5        6.14      -89.65    108.00 o 
  -9  11   5       97.46      124.11     88.69 o 
  -8  11   5     1890.26     2034.59    131.64 o 
  -7  11   5      904.53      880.71    101.85 o 
  -6  11   5       93.36       89.73     83.74 o 
  -5  11   5       69.54       44.26     82.11 o 
  -4  11   5      517.85      523.88     96.72 o 
  -3  11   5      648.90      660.49     94.55 o 
  -2  11   5       12.91       34.45     79.75 o 
  -1  11   5     1899.17     1896.34    122.39 o 
   0  11   5      388.15      292.57     94.31 o 
   1  11   5        2.63       -3.48     76.95 o 
   2  11   5       62.19        7.32     79.58 o 
   3  11   5       17.39       95.22     60.51 o 
   4  11   5     1627.29     1690.85     93.37 o 
   5  11   5       77.97       68.47     79.99 o 
   6  11   5      241.93      422.64     84.27 o 
   7  11   5       45.81       72.91     79.24 o 
   8  11   5      103.03      184.14     84.92 o 
  -8  12   5       78.33       46.82    152.48 o 
  -7  12   5      608.48      659.68    136.37 o 
  -6  12   5       20.12      -88.08     88.08 o 
  -5  12   5      234.34      138.94    215.24 o 
  -4  12   5       23.28      158.19     92.91 o 
  -3  12   5      218.35      100.37     92.01 o 
  -2  12   5      237.82      207.39     93.92 o 
  -1  12   5      130.25      116.21     89.48 o 
   0  12   5      115.04      150.22     89.68 o 
   1  12   5      610.81      620.24    101.32 o 
   2  12   5      131.83       90.58     89.10 o 
   3  12   5        8.34      -27.22     87.66 o 
   4  12   5       21.95       75.78     64.11 o 
   5  12   5      130.52      243.55     84.05 o 
   6  12   5       63.94      124.49     79.71 o 
  -3  13   5       27.20       14.03     97.74 o 
  -2  13   5        0.30      -30.57     95.82 o 
  -1  13   5        1.64      -92.29     92.29 o 
   0  13   5      550.46      546.98    189.64 o 
   1  13   5      563.92      390.01    115.23 o 
 -19   0   6      259.83      177.22     81.64 o 
 -18   0   6        7.94       30.89     73.39 o 
 -17   0   6     2365.21     2120.83     95.82 o 
 -16   0   6       12.41       15.40     49.81 o 
 -15   0   6     9633.78     9336.02    235.15 o 
 -14   0   6     1226.25     1120.30     62.48 o 
 -13   0   6      236.24      250.51     40.84 o 
 -12   0   6      736.79      652.06     46.06 o 
 -11   0   6     7056.99     6781.48    170.28 o 
 -10   0   6    28005.90    27487.73    614.49 o 
  -9   0   6     7837.81     7439.55    179.10 o 
  -8   0   6    13400.22    12774.66    254.43 o 
  -7   0   6       68.01       60.00     19.51 o 
  -6   0   6     6656.93     7287.45    283.45 o 
  -5   0   6     1587.23     1519.91     55.27 o 
  -4   0   6    31370.29    31002.61    691.39 o 
  -3   0   6    15702.26    15167.81    341.01 o 
  -2   0   6     8971.96     9097.94    206.79 o 
  -1   0   6      525.44      428.35     32.60 o 
   0   0   6    13294.28    13228.55    444.33 o 
   2   0   6      247.84      267.33     37.93 o 
   3   0   6    10815.72    10062.09    283.41 o 
   4   0   6     1259.22     1278.49     53.38 o 
   5   0   6     4803.39     5141.67    155.91 o 
   6   0   6     1166.52     1211.50     57.79 o 
   7   0   6      610.54      560.37     53.41 o 
   8   0   6    27511.98    28656.25    793.13 o 
   9   0   6     4112.18     4313.83    144.77 o 
  10   0   6    15930.99    16492.74    471.20 o 
  11   0   6       33.48       73.78     56.75 o 
  12   0   6      158.72      202.98     48.83 o 
  13   0   6       42.31       16.24     76.72 o 
  14   0   6     3781.17     3783.70    213.53 o 
  15   0   6     2050.34     2088.87    166.28 o 
  16   0   6       51.11      103.75    102.21 o 
 -19   1   6       61.16       91.84     79.27 o 
 -18   1   6       89.68      132.03     53.10 o 
 -17   1   6       31.55        8.05     39.91 o 
 -16   1   6     3388.18     3330.72     81.07 o 
 -15   1   6      193.24      219.74     34.59 o 
 -14   1   6     7555.23     7552.07    137.70 o 
 -13   1   6      982.56     1026.47     40.84 o 
 -12   1   6     8863.81     8873.91    153.53 o 
 -11   1   6     4412.18     4343.35     83.98 o 
 -10   1   6      950.00      918.72     32.28 o 
  -9   1   6     8815.67     8503.55    142.84 o 
  -8   1   6     1415.29     1362.06     32.10 o 
  -7   1   6       12.68       28.50     10.61 o 
  -6   1   6    10924.58    10897.65    163.88 o 
  -4   1   6     6668.25     6484.45    116.95 o 
  -3   1   6     3663.41     3552.49     66.84 o 
  -2   1   6      569.62      584.98     26.61 o 
  -1   1   6     3660.41     3508.92     59.77 o 
   0   1   6    37348.09    38042.61    781.77 o 
   1   1   6     2668.44     2775.96     52.65 o 
   2   1   6    35007.61    36800.70    712.52 o 
   3   1   6      363.06      451.06     20.41 o 
   4   1   6     2234.01     2053.40     51.69 o 
   5   1   6      504.98      473.23     31.02 o 
   6   1   6      263.05      302.84     18.90 o 
   7   1   6     1351.99     1321.23     38.90 o 
   8   1   6      903.09      917.15     40.47 o 
   9   1   6     5451.81     5612.86    126.60 o 
  10   1   6       13.87       39.16     28.06 o 
  11   1   6      215.14      323.32     35.98 o 
  12   1   6     1352.02     1510.15    123.02 o 
  13   1   6      480.96      512.81     53.81 o 
  14   1   6      606.72      574.99     59.15 o 
  15   1   6      301.09      468.34    154.53 o 
  16   1   6     1042.66     1251.88    110.76 o 
 -19   2   6     1711.37     1800.35    137.98 o 
 -18   2   6     1752.32     1687.45    205.70 o 
 -17   2   6       53.08       64.55     44.63 o 
 -16   2   6      693.62      683.68     39.06 o 
 -15   2   6       87.87       85.85     29.38 o 
 -14   2   6     1197.94     1294.60     48.38 o 
 -13   2   6      443.50      428.35     31.11 o 
 -12   2   6     5274.70     5340.28    100.52 o 
 -11   2   6      571.44      553.67     28.83 o 
 -10   2   6      521.13      517.11     26.11 o 
  -9   2   6      119.27      143.79     21.91 o 
  -8   2   6     1119.88     1100.38     35.46 o 
  -7   2   6     7460.86     6959.55    132.07 o 
  -6   2   6     3716.35     3904.21     75.45 o 
  -5   2   6     9833.66     9065.92    155.91 o 
  -4   2   6    11744.81    11925.49    233.25 o 
  -3   2   6      392.94      452.89     19.06 o 
  -2   2   6     5671.12     5878.32     97.35 o 
  -1   2   6     4003.80     4112.11     70.06 o 
   0   2   6    18335.14    18585.92    320.80 o 
   1   2   6        1.81        6.58      7.67 o 
   2   2   6      254.00      206.46     15.74 o 
   3   2   6     1188.72     1333.19     30.28 o 
   4   2   6     7863.87     7796.94    142.36 o 
   5   2   6     6687.28     6955.77    129.25 o 
   6   2   6     8706.39     8968.72    184.58 o 
   7   2   6     7656.98     7845.37    164.31 o 
   8   2   6      387.28      468.15     31.76 o 
   9   2   6       28.74       14.11     25.82 o 
  10   2   6      139.79      125.88     29.31 o 
  11   2   6     7346.00     7390.13    191.07 o 
  12   2   6      538.44      550.46     58.44 o 
  13   2   6     1753.57     1877.23     83.79 o 
  14   2   6     1461.00     1540.56    118.25 o 
  15   2   6       40.60       52.99     69.47 o 
  16   2   6      440.94      397.12    113.59 o 
 -19   3   6       91.36      103.25     82.59 o 
 -18   3   6      693.19      585.82     92.63 o 
 -17   3   6      839.10      884.75     70.63 o 
 -16   3   6        1.62       13.54     36.64 o 
 -15   3   6        8.26       18.09     32.44 o 
 -14   3   6      104.43      115.64     32.07 o 
 -13   3   6      337.39      418.97     28.97 o 
 -12   3   6     1103.87     1098.45     41.26 o 
 -11   3   6     3468.17     3502.12     66.39 o 
 -10   3   6     2523.47     2311.68     56.61 o 
  -9   3   6      657.89      619.17     30.47 o 
  -8   3   6     1404.55     1500.90     67.41 o 
  -7   3   6      104.93      114.82     11.69 o 
  -6   3   6     6198.80     5990.27     94.06 o 
  -5   3   6      638.86      493.69     23.63 o 
  -4   3   6     3531.98     3902.62     68.40 o 
  -3   3   6      608.17      614.54     28.33 o 
  -2   3   6     3881.10     3824.78     82.46 o 
  -1   3   6     3959.83     4026.09     98.95 o 
   0   3   6      726.99      779.97     33.13 o 
   1   3   6    12993.67    12768.62    287.06 o 
   2   3   6      129.95      148.56     17.38 o 
   3   3   6      404.63      492.23     19.10 o 
   4   3   6       52.79       55.14     11.37 o 
   5   3   6     4307.62     4357.14     77.89 o 
   6   3   6     2097.57     2157.93     52.56 o 
   7   3   6      529.78      561.58     27.61 o 
   8   3   6      356.16      393.57     31.45 o 
   9   3   6     1731.25     1580.58     66.61 o 
  10   3   6      642.47      691.39     60.27 o 
  11   3   6       40.71       15.15     37.79 o 
  12   3   6     1100.92     1132.70     65.90 o 
  13   3   6      703.05      710.68     60.76 o 
  14   3   6       36.45      106.11     72.02 o 
  15   3   6      279.63      325.13     73.11 o 
  16   3   6        8.87       67.70    137.67 o 
 -18   4   6      209.04      262.21     62.49 o 
 -17   4   6       57.19       63.33     53.70 o 
 -16   4   6      372.36      465.71     50.70 o 
 -15   4   6      116.16      136.37     45.90 o 
 -14   4   6      281.80      245.76     47.90 o 
 -13   4   6       18.92       -5.22     33.61 o 
 -12   4   6      145.25      165.36     33.88 o 
 -11   4   6     1032.06      971.63     40.75 o 
 -10   4   6        6.01        6.55     19.95 o 
  -9   4   6      332.66      334.32     22.58 o 
  -8   4   6       86.66       92.02     18.20 o 
  -7   4   6     1147.12     1079.32     31.54 o 
  -6   4   6     1265.62     1331.60     33.57 o 
  -5   4   6        8.94       13.60     10.97 o 
  -4   4   6     1796.37     1796.42     62.75 o 
  -3   4   6     8920.71     9474.39    155.68 o 
  -2   4   6      166.12      149.39     12.00 o 
  -1   4   6     1335.71     1299.16     34.77 o 
   0   4   6     6470.63     6181.06    115.98 o 
   1   4   6     2421.83     2542.62     62.16 o 
   2   4   6     2702.44     2832.89     73.18 o 
   3   4   6       15.57       14.85     10.48 o 
   4   4   6     2065.50     2008.68     58.26 o 
   5   4   6      605.70      669.23     26.37 o 
   6   4   6      194.93      192.37     21.05 o 
   7   4   6      487.52      447.80     26.37 o 
   8   4   6      523.88      544.22     43.43 o 
   9   4   6        7.49       12.73     30.32 o 
  10   4   6     1002.99      972.69     56.80 o 
  11   4   6      369.98      449.66     62.66 o 
  12   4   6     1276.89     1204.71     86.49 o 
  13   4   6        4.14       57.35     92.91 o 
  14   4   6       30.08      141.20     80.23 o 
  15   4   6       67.69       78.13    108.74 o 
  16   4   6        8.22       53.94    191.33 o 
 -18   5   6       12.67       12.31     60.80 o 
 -17   5   6     1672.30     1779.08     93.90 o 
 -16   5   6       32.82       39.47     53.12 o 
 -15   5   6      154.16      206.80     44.67 o 
 -14   5   6        2.02       43.99     37.60 o 
 -13   5   6     4289.76     4294.36    111.66 o 
 -12   5   6     7771.22     7606.04    168.49 o 
 -11   5   6      127.92      105.56     32.65 o 
 -10   5   6       43.35       31.62     28.76 o 
  -9   5   6     1021.27     1001.41     46.44 o 
  -8   5   6     1346.05     1386.51     52.38 o 
  -7   5   6      113.54       87.80     27.94 o 
  -6   5   6    17625.63    17323.58    394.36 o 
  -5   5   6     1354.40     1331.71     43.43 o 
  -4   5   6     5138.57     5159.08     90.59 o 
  -3   5   6     2306.07     2323.84     92.55 o 
  -2   5   6     4477.43     4429.47     79.57 o 
  -1   5   6     7906.12     7949.79    133.64 o 
   0   5   6     2214.09     2038.65     49.37 o 
   1   5   6     7213.73     7403.82    139.12 o 
   2   5   6      606.07      575.22     30.88 o 
   3   5   6     3048.12     3179.85     93.77 o 
   4   5   6      110.36      131.50     17.45 o 
   5   5   6     4490.22     4291.36     80.84 o 
   6   5   6     2804.74     2765.56     73.52 o 
   7   5   6       57.36       92.42     26.03 o 
   8   5   6      370.71      375.82     49.39 o 
   9   5   6      751.47      825.20     53.56 o 
  10   5   6      428.74      459.28     59.55 o 
  11   5   6       37.15       62.39     54.58 o 
  12   5   6     4029.01     3968.91    159.66 o 
  13   5   6     1526.05     1534.78    155.74 o 
  14   5   6       59.55      177.84     73.21 o 
  15   5   6       35.24      150.28    139.06 o 
 -17   6   6      834.60      843.16     81.24 o 
 -16   6   6      185.47      186.22     59.16 o 
 -15   6   6      677.50      633.88     55.87 o 
 -14   6   6       93.87       87.88     41.46 o 
 -13   6   6       94.90       65.70     38.43 o 
 -12   6   6     1357.19     1399.47     62.93 o 
 -11   6   6      245.28      226.57     61.51 o 
 -10   6   6     2283.74     2354.11    114.58 o 
  -9   6   6        4.46      -17.26     29.39 o 
  -8   6   6     2471.98     2652.38     85.07 o 
  -7   6   6     2696.22     2658.85     75.00 o 
  -6   6   6      217.44      168.53     31.05 o 
  -5   6   6      535.13      495.19     35.13 o 
  -4   6   6     1557.49     1607.35     82.51 o 
  -3   6   6      334.50      336.83     41.45 o 
  -2   6   6     2583.75     2544.38     56.13 o 
  -1   6   6      129.14      175.51     16.59 o 
   0   6   6      929.50      888.80     37.27 o 
   1   6   6      114.71      119.52     20.92 o 
   2   6   6     2164.13     2120.88     55.62 o 
   3   6   6     3855.80     4133.94     88.97 o 
   4   6   6        3.15        4.97     20.04 o 
   5   6   6     3930.57     3834.65     98.85 o 
   6   6   6     1833.47     1944.20     77.00 o 
   7   6   6       81.93      132.55     37.18 o 
   8   6   6      151.38      244.62     41.63 o 
   9   6   6      264.16      324.87     61.99 o 
  10   6   6      584.82      603.26     66.60 o 
  11   6   6      762.18      918.66    130.47 o 
  12   6   6        1.13      131.83     59.79 o 
  13   6   6       68.72      195.04     73.03 o 
  14   6   6      150.93      149.10     74.72 o 
 -16   7   6     3383.44     3380.62    140.47 o 
 -15   7   6        0.45       16.30     51.21 o 
 -14   7   6     1027.30      968.20     69.03 o 
 -13   7   6      629.92      525.24     50.95 o 
 -12   7   6       69.36       61.77     40.55 o 
 -11   7   6      660.75      675.90     49.29 o 
 -10   7   6     1443.81     1343.48     62.91 o 
  -9   7   6     5160.03     5385.48    128.95 o 
  -8   7   6     1950.41     1801.76     65.34 o 
  -7   7   6     2649.17     2681.50    129.98 o 
  -6   7   6     4183.65     4032.83    119.12 o 
  -5   7   6    11730.23    10853.82    282.42 o 
  -4   7   6     1678.19     1740.03     71.91 o 
  -3   7   6     6364.83     6366.07    127.04 o 
  -2   7   6     2350.77     2546.83    173.63 o 
  -1   7   6       42.76       58.17     23.06 o 
   0   7   6     1807.33     1851.67     71.18 o 
   1   7   6      182.86      219.88     23.88 o 
   2   7   6     9356.10     9306.96    176.45 o 
   3   7   6     1647.42     1581.65     76.93 o 
   4   7   6     1777.56     1709.57     63.93 o 
   5   7   6      477.00      516.83     40.01 o 
   6   7   6     2022.11     2069.65     83.47 o 
   7   7   6     2179.11     2115.10     85.96 o 
   8   7   6     3783.28     3734.54    241.25 o 
   9   7   6     3057.09     3100.77    109.55 o 
  10   7   6        0.34       35.73     56.97 o 
  11   7   6      904.29      985.86     87.22 o 
  12   7   6       63.79      117.59     67.88 o 
  13   7   6     1017.30      950.71    155.72 o 
  14   7   6      219.16      291.57     82.84 o 
 -15   8   6     1254.93     1272.29     89.50 o 
 -14   8   6      175.55      112.59     48.76 o 
 -13   8   6      671.12      674.70     57.73 o 
 -12   8   6       21.90       38.06     42.94 o 
 -11   8   6      373.77      369.58     46.88 o 
 -10   8   6      720.43      803.19     53.04 o 
  -9   8   6      921.42      787.61     59.57 o 
  -8   8   6      930.85     1005.80     66.18 o 
  -7   8   6        8.40       -5.38     41.59 o 
  -6   8   6       67.28      115.89     69.57 o 
  -5   8   6     1298.83     1353.70    173.06 o 
  -4   8   6     3768.10     3659.49    113.31 o 
  -3   8   6     1345.30     1389.53     98.10 o 
  -2   8   6     2612.74     2732.34    121.25 o 
  -1   8   6      259.41      342.97     38.07 o 
   0   8   6      810.24      851.95     47.44 o 
   1   8   6      604.03      686.04     64.03 o 
   2   8   6       18.67        8.46     42.94 o 
   3   8   6     5148.94     4941.64    121.19 o 
   4   8   6      517.11      541.57     67.28 o 
   5   8   6      911.60      924.16     51.46 o 
   6   8   6      314.38      336.21     46.18 o 
   7   8   6       79.76       89.62     43.74 o 
   8   8   6      841.39      984.98     66.39 o 
   9   8   6        9.03       72.25     48.37 o 
  10   8   6      248.30      272.68     66.79 o 
  11   8   6      342.76      287.19     71.59 o 
  12   8   6      113.93      285.36    139.51 o 
  13   8   6     1206.93     1273.24    105.54 o 
 -14   9   6       13.55      -50.24     50.24 o 
 -13   9   6      207.17      332.01     57.27 o 
 -12   9   6       42.17      -14.23     46.05 o 
 -11   9   6      713.29      686.64     56.48 o 
 -10   9   6      223.60      155.77     67.61 o 
  -9   9   6       20.76       10.34     52.40 o 
  -8   9   6     2831.03     2717.68    110.16 o 
  -7   9   6      107.50      157.84     51.13 o 
  -6   9   6     3796.51     3712.88    121.52 o 
  -5   9   6      107.18      201.76     66.90 o 
  -4   9   6       37.04       -2.16     61.05 o 
  -3   9   6       15.17       24.87     59.71 o 
  -2   9   6      853.20      894.18    148.00 o 
  -1   9   6     3494.93     3448.61    133.48 o 
   0   9   6        7.33       10.35     46.05 o 
   1   9   6     1929.58     1907.61    108.16 o 
   2   9   6       65.08      106.33     47.71 o 
   3   9   6      131.63      132.99     49.98 o 
   4   9   6       77.45       91.55     66.78 o 
   5   9   6     1076.41     1195.70     90.90 o 
   6   9   6       71.53      126.81     54.98 o 
   7   9   6      643.75      648.91     61.12 o 
   8   9   6      627.46      632.21     61.65 o 
   9   9   6      164.46      244.29     87.76 o 
  10   9   6      401.69      478.84     75.39 o 
  11   9   6      281.99      238.28     73.43 o 
 -13  10   6       54.60      346.93    120.24 o 
 -12  10   6      673.55      640.08     78.98 o 
 -11  10   6      964.66      986.16     81.05 o 
 -10  10   6      178.47      196.18     62.50 o 
  -9  10   6       19.89       98.07    119.54 o 
  -8  10   6     1022.18      895.85     95.07 o 
  -7  10   6       62.75      171.53     75.73 o 
  -6  10   6       65.10       11.11     99.76 o 
  -5  10   6     1293.51     1214.05     99.07 o 
  -4  10   6      168.44      214.46     74.60 o 
  -3  10   6        9.10       28.80     70.37 o 
  -2  10   6       56.22       75.46     71.33 o 
  -1  10   6      343.84      334.91     78.02 o 
   0  10   6     2137.75     2155.23    130.97 o 
   1  10   6       44.09      104.85     52.10 o 
   2  10   6      618.58      527.49     61.98 o 
   3  10   6       88.65      135.03     54.64 o 
   4  10   6      132.24      227.36     59.55 o 
   5  10   6      187.03      203.37     77.29 o 
   6  10   6      537.86      581.62     85.80 o 
   7  10   6     1074.04     1049.88     99.79 o 
   8  10   6       74.60      201.89     79.95 o 
   9  10   6        1.27       91.74     79.75 o 
  10  10   6      153.90      245.64    122.11 o 
 -11  11   6      850.30      674.35    107.78 o 
 -10  11   6        3.21      -20.00     86.93 o 
  -9  11   6      266.35      294.83     92.08 o 
  -8  11   6       43.38        9.26    141.46 o 
  -7  11   6       26.98       19.81     83.40 o 
  -6  11   6       12.30       46.60    113.50 o 
  -5  11   6      249.28      298.60    103.30 o 
  -4  11   6       10.13       19.12     79.55 o 
  -3  11   6       78.56      116.38     82.51 o 
  -2  11   6      147.09      226.67     93.46 o 
  -1  11   6      394.54      560.96    148.26 o 
   0  11   6      105.60      137.64     82.12 o 
   1  11   6      175.32       62.56     79.89 o 
   2  11   6       77.54      127.79     81.62 o 
   3  11   6       56.92       67.16     77.20 o 
   4  11   6       46.13        3.07     61.35 o 
   5  11   6        3.11       75.15    114.46 o 
   6  11   6        0.31      -22.10     77.02 o 
   7  11   6       79.89      270.00     82.68 o 
   8  11   6       31.50      148.16     83.09 o 
  -8  12   6      384.88      466.96    129.66 o 
  -7  12   6      354.93      342.04    125.32 o 
  -6  12   6      264.44      343.28    109.87 o 
  -5  12   6      138.39      183.76     94.53 o 
  -4  12   6      428.46      356.45    137.32 o 
  -3  12   6       35.49       77.80     89.84 o 
  -2  12   6      119.91      221.88    159.59 o 
  -1  12   6       30.11       75.44     90.00 o 
   0  12   6      619.19      703.13    100.74 o 
   1  12   6      334.03      342.05     94.11 o 
   2  12   6       66.46       43.07     88.67 o 
   3  12   6      118.12      107.78     90.71 o 
   4  12   6      934.00      829.03     95.50 o 
   5  12   6        5.35      187.99    131.00 o 
  -2  13   6       81.26      -26.56    105.17 o 
  -1  13   6      228.04      215.26     99.28 o 
 -19   1   7     1948.31     1669.38    125.91 o 
 -18   1   7     1148.53     1147.06     61.63 o 
 -17   1   7      174.36      266.94     39.78 o 
 -16   1   7        0.22       17.31     33.87 o 
 -15   1   7     3845.38     3794.61     85.32 o 
 -14   1   7     1738.89     1811.59     92.93 o 
 -13   1   7     1148.10     1126.05     42.30 o 
 -12   1   7     3052.21     2976.45     67.01 o 
 -11   1   7      810.24      756.80     33.74 o 
 -10   1   7     1275.86     1206.80     38.71 o 
  -9   1   7      344.63      368.50     18.54 o 
  -8   1   7     8780.78     8349.83    140.45 o 
  -7   1   7     2680.08     2592.08     47.25 o 
  -6   1   7      382.11      416.60     39.74 o 
  -5   1   7     1859.06     1739.78     39.32 o 
  -4   1   7     2436.11     2289.24     62.46 o 
  -3   1   7     8434.01     8175.42    162.76 o 
  -2   1   7        1.08        3.18      7.61 o 
  -1   1   7     4139.92     3995.54     82.51 o 
   0   1   7     8706.78     9127.74    179.99 o 
   1   1   7     2854.15     3020.39     56.57 o 
   2   1   7      807.48      790.28     24.51 o 
   3   1   7     6169.38     6033.90    125.24 o 
   4   1   7     8565.94     8558.70    174.27 o 
   5   1   7       34.34        8.32     16.78 o 
   6   1   7     5920.33     6200.73    117.56 o 
   7   1   7     1617.97     1631.53     51.75 o 
   8   1   7     4459.06     4426.50    104.38 o 
   9   1   7      176.42      211.61     30.22 o 
  10   1   7     2822.98     3063.60     86.27 o 
  11   1   7     2128.67     2157.99     70.86 o 
  12   1   7       34.91        1.14     40.21 o 
  13   1   7      147.58      147.34     47.49 o 
  14   1   7      536.34      666.54     77.22 o 
  15   1   7      971.21     1009.45     90.74 o 
  16   1   7      111.77       79.25     74.87 o 
 -19   2   7       85.14       50.23     81.11 o 
 -18   2   7      986.62      908.05     62.19 o 
 -17   2   7        6.21        4.00     38.23 o 
 -16   2   7       15.15       31.35     30.47 o 
 -15   2   7     1404.56     1479.24     52.52 o 
 -14   2   7      216.61      317.99     32.35 o 
 -13   2   7     3878.43     3979.08     83.46 o 
 -12   2   7      176.23      180.83     25.99 o 
 -11   2   7     1870.55     1875.96     49.52 o 
 -10   2   7        7.86       -1.70     17.70 o 
  -9   2   7     6351.34     6080.45     99.15 o 
  -8   2   7     4797.42     4842.17     80.07 o 
  -7   2   7     7538.23     7299.49    157.99 o 
  -6   2   7     5526.63     5479.44    114.43 o 
  -5   2   7     2782.39     2706.98     55.49 o 
  -4   2   7      217.39      333.14     14.96 o 
  -3   2   7        4.06        8.53      8.18 o 
  -2   2   7    22663.97    21583.03    376.32 o 
  -1   2   7      538.87      588.97     20.28 o 
   0   2   7    19379.23    19516.01    340.87 o 
   1   2   7     1157.52     1248.96     32.65 o 
   2   2   7      338.57      367.19     22.57 o 
   3   2   7     1905.02     1628.92     40.36 o 
   4   2   7     3959.06     4028.97     80.28 o 
   5   2   7     7507.39     7602.15    141.23 o 
   6   2   7      514.01      492.63     28.48 o 
   7   2   7     1496.37     1495.64     69.36 o 
   8   2   7      817.48      875.07     41.11 o 
   9   2   7     3344.15     3239.76     85.34 o 
  10   2   7     2859.09     2810.89    107.03 o 
  11   2   7     2617.95     2574.58     90.61 o 
  12   2   7      846.75      865.06     60.28 o 
  13   2   7        3.40       22.02     46.16 o 
  14   2   7      270.25      330.72     56.58 o 
  15   2   7       54.94       81.26     60.97 o 
  16   2   7      153.62      111.53    104.18 o 
 -19   3   7      382.50      564.97     95.75 o 
 -18   3   7     1297.11     1265.51    116.90 o 
 -17   3   7       62.94       62.07     40.09 o 
 -16   3   7     2809.30     2922.17     83.61 o 
 -15   3   7       27.46       37.74     34.41 o 
 -14   3   7        3.27       -3.40     28.39 o 
 -13   3   7     4117.02     4151.23     78.54 o 
 -12   3   7       92.43       80.86     23.98 o 
 -11   3   7     5112.17     5054.41     96.81 o 
 -10   3   7      619.56      498.22     65.17 o 
  -9   3   7     5806.99     5602.31    122.93 o 
  -8   3   7      419.88      370.01     19.65 o 
  -7   3   7     1031.67      945.59     32.89 o 
  -6   3   7     6605.26     6092.66    103.54 o 
  -5   3   7     4571.40     4321.00     82.39 o 
  -4   3   7    31591.30    31983.82    468.18 o 
  -3   3   7      560.28      594.25     18.90 o 
  -2   3   7      286.47      389.86     17.56 o 
  -1   3   7      213.65      243.28     20.08 o 
   0   3   7     6982.17     6490.34    191.43 o 
   1   3   7     4107.71     3883.05     69.13 o 
   2   3   7    11134.78    11558.52    221.23 o 
   3   3   7     2454.85     2515.81     51.10 o 
   4   3   7     2489.63     2617.46     55.96 o 
   5   3   7     1033.56     1061.56     52.70 o 
   6   3   7     1337.56     1416.25     42.70 o 
   7   3   7    10302.64    10290.63    189.49 o 
   8   3   7      120.47      121.25     25.92 o 
   9   3   7     5716.00     5770.15    152.81 o 
  10   3   7      235.07      347.23     44.26 o 
  11   3   7      748.72      786.20     55.75 o 
  12   3   7     3863.23     3771.13    119.79 o 
  13   3   7      255.35      325.22     54.91 o 
  14   3   7     1650.86     1890.51    117.18 o 
  15   3   7      160.08      234.34     81.51 o 
  16   3   7        5.11      133.45     98.09 o 
 -18   4   7       21.05       50.98     60.93 o 
 -17   4   7     2546.48     2579.69    108.86 o 
 -16   4   7     1730.62     1813.83     80.36 o 
 -15   4   7     2226.44     2248.78     81.37 o 
 -14   4   7      368.56      446.45     43.75 o 
 -13   4   7        7.44       18.40     29.31 o 
 -12   4   7     1276.50     1250.13     51.13 o 
 -11   4   7      118.54      177.03     28.09 o 
 -10   4   7    10724.54    10421.59    177.51 o 
  -9   4   7       11.27       19.94     18.03 o 
  -8   4   7     1012.71     1009.58     92.29 o 
  -7   4   7     1591.07     1512.06     45.40 o 
  -6   4   7     1805.50     1626.06     40.97 o 
  -5   4   7    25827.28    25474.55    404.87 o 
  -4   4   7     3377.61     3180.80    107.78 o 
  -3   4   7     3184.33     2987.26    110.99 o 
  -2   4   7     1028.17     1055.74     28.80 o 
  -1   4   7     4147.78     4062.47    169.22 o 
   0   4   7    10818.78    11240.40    183.67 o 
   1   4   7    11605.69    11446.33    205.57 o 
   2   4   7     6190.76     6098.43    115.39 o 
   3   4   7     5341.06     5549.14    113.96 o 
   4   4   7      199.89      268.03     37.32 o 
   5   4   7       60.14       50.91     16.34 o 
   6   4   7     8316.43     8330.27    156.38 o 
   7   4   7        2.56       -7.18     19.85 o 
   8   4   7     9629.34     9417.29    219.32 o 
   9   4   7       23.01        0.53     31.88 o 
  10   4   7      134.46       94.20     42.14 o 
  11   4   7     1021.01     1131.51    168.28 o 
  12   4   7       90.46       93.41     55.74 o 
  13   4   7     4808.71     4896.58    185.77 o 
  14   4   7      164.78      213.55     69.50 o 
  15   4   7      245.85      333.40     80.97 o 
 -18   5   7      320.33      229.95     64.39 o 
 -17   5   7       33.86      141.30     58.99 o 
 -16   5   7      726.79      682.97     93.89 o 
 -15   5   7      186.97      161.62     44.53 o 
 -14   5   7     1594.87     1544.59     68.15 o 
 -13   5   7      718.11      685.50     66.29 o 
 -12   5   7      222.20      299.48     37.47 o 
 -11   5   7      248.53      250.61     34.21 o 
 -10   5   7      203.55      210.58     32.00 o 
  -9   5   7      878.72      933.05     43.65 o 
  -8   5   7     7713.38     7503.13    161.21 o 
  -7   5   7      137.51      262.41     43.70 o 
  -6   5   7       34.84       29.84      8.63 o 
  -5   5   7      277.78      344.09     30.47 o 
  -4   5   7      244.83      288.55     24.62 o 
  -3   5   7     5531.56     5735.48    109.20 o 
  -2   5   7        7.07       21.40     12.76 o 
  -1   5   7     4486.82     4482.19     81.25 o 
   0   5   7      848.26      854.50     32.46 o 
   1   5   7     3840.88     4010.33     81.97 o 
   2   5   7     6774.35     6796.37    117.76 o 
   3   5   7      166.52      204.01     34.33 o 
   4   5   7     3641.81     3669.96     72.01 o 
   5   5   7      341.05      362.19     48.49 o 
   6   5   7     1055.69     1079.21     47.45 o 
   7   5   7      138.10       86.32     27.84 o 
   8   5   7       80.89      133.22     36.79 o 
   9   5   7     1087.15     1113.27     76.58 o 
  10   5   7     2147.07     2261.31    165.03 o 
  11   5   7     1388.34     1352.61     91.84 o 
  12   5   7      254.09      308.46    137.72 o 
  13   5   7        9.18       85.34    101.88 o 
  14   5   7      112.76      202.49     69.97 o 
  15   5   7     1522.79     1635.14    116.58 o 
 -17   6   7      387.91      360.68     66.94 o 
 -16   6   7      330.85      340.96     53.26 o 
 -15   6   7      641.05      696.67     56.44 o 
 -14   6   7     1869.74     1711.98     72.23 o 
 -13   6   7     3044.38     3071.47     93.33 o 
 -12   6   7       60.80       10.73     35.28 o 
 -11   6   7     1235.19     1329.87     58.36 o 
 -10   6   7      504.95      525.37     41.97 o 
  -9   6   7     3654.89     3542.85     93.52 o 
  -8   6   7      114.74      125.64     29.18 o 
  -7   6   7     3536.39     3603.68    106.45 o 
  -6   6   7      999.13      971.06     76.24 o 
  -5   6   7     1199.17     1121.43     65.69 o 
  -4   6   7     3879.65     3917.95    117.84 o 
  -3   6   7     1513.69     1568.53     42.10 o 
  -2   6   7     9375.93     9417.41    158.58 o 
  -1   6   7      842.06      878.17     50.91 o 
   0   6   7     1036.27     1048.69     32.44 o 
   1   6   7     1580.50     1520.70     40.99 o 
   2   6   7     2181.47     2193.42    104.84 o 
   3   6   7     6083.58     6277.12    112.27 o 
   4   6   7     1282.79     1395.62     54.81 o 
   5   6   7     5380.17     5247.27    124.32 o 
   6   6   7       16.15       18.77     33.23 o 
   7   6   7      172.98      198.64     39.53 o 
   8   6   7      919.30      966.23     59.70 o 
   9   6   7     2427.94     2423.31    147.76 o 
  10   6   7       63.27      118.08     60.12 o 
  11   6   7       43.90      121.69    102.39 o 
  12   6   7     1180.32     1126.90     97.00 o 
  13   6   7      196.64      320.14     75.31 o 
  14   6   7       87.12      124.67    151.63 o 
 -16   7   7        2.84      -10.39     53.51 o 
 -15   7   7      183.81      126.18     49.81 o 
 -14   7   7       25.84       15.36     44.91 o 
 -13   7   7        5.67      -24.77     41.30 o 
 -12   7   7       21.89       -1.84     40.00 o 
 -11   7   7      176.84      172.65     48.33 o 
 -10   7   7      286.59      248.29     39.93 o 
  -9   7   7      392.43      383.91     40.31 o 
  -8   7   7      291.35      315.09     45.36 o 
  -7   7   7      290.14      253.85     42.61 o 
  -6   7   7       18.14       21.35     36.57 o 
  -5   7   7      672.07      697.47     42.51 o 
  -4   7   7      111.69      160.33     31.43 o 
  -3   7   7      294.91      275.98     28.56 o 
  -2   7   7      305.43      300.31     27.95 o 
  -1   7   7     2330.10     2297.99     62.13 o 
   0   7   7       16.45       35.82     18.43 o 
   1   7   7      773.25      737.68     34.47 o 
   2   7   7       41.15       68.28     25.04 o 
   3   7   7      907.21      932.13     39.11 o 
   4   7   7      271.00      300.43     35.20 o 
   5   7   7      427.30      526.77     46.18 o 
   6   7   7      220.60      269.43     42.42 o 
   7   7   7      128.66      137.77     41.86 o 
   8   7   7       36.20       31.96     42.20 o 
   9   7   7       13.08      113.31     75.93 o 
  10   7   7      280.74      229.97     62.68 o 
  11   7   7      405.90      476.95     87.61 o 
  12   7   7       67.94      128.12    101.33 o 
  13   7   7       25.33       12.44     71.10 o 
 -15   8   7      156.51      161.31     53.36 o 
 -14   8   7        6.59       32.15     48.87 o 
 -13   8   7      434.72      371.36     52.12 o 
 -12   8   7     2017.86     1772.79    112.95 o 
 -11   8   7      208.21      167.56     48.35 o 
 -10   8   7        9.48       46.68     49.25 o 
  -9   8   7     1084.94     1184.16     90.40 o 
  -8   8   7       77.95      102.31     46.57 o 
  -7   8   7      563.21      599.95     53.96 o 
  -6   8   7     2057.59     2187.49     89.13 o 
  -5   8   7      133.16      110.29     50.06 o 
  -4   8   7      237.11      206.34     41.39 o 
  -3   8   7      601.57      602.60     41.77 o 
  -2   8   7     1439.61     1585.99     66.96 o 
  -1   8   7     1814.65     1910.84     78.27 o 
   0   8   7      774.56      855.95     47.56 o 
   1   8   7      112.56      127.92     35.66 o 
   2   8   7      661.92      720.80     60.04 o 
   3   8   7      384.55      501.59     39.85 o 
   4   8   7     1353.48     1383.80     58.31 o 
   5   8   7      546.24      554.59     50.99 o 
   6   8   7      387.59      444.97     51.24 o 
   7   8   7      311.01      360.19     51.13 o 
   8   8   7       80.45      166.71     49.24 o 
   9   8   7     1338.55     1381.89     78.05 o 
  10   8   7      329.85      426.45     71.61 o 
  11   8   7      125.99      253.93     91.02 o 
  12   8   7      422.52      432.78     76.68 o 
 -14   9   7      399.06      510.92     78.52 o 
 -13   9   7      661.55      633.77     73.03 o 
 -12   9   7     1132.61     1095.56     80.26 o 
 -11   9   7       25.63       50.59     56.36 o 
 -10   9   7       11.10       16.53     53.98 o 
  -9   9   7        7.26       74.10     57.72 o 
  -8   9   7     2335.24     2090.42     91.37 o 
  -7   9   7       92.96       99.14     49.53 o 
  -6   9   7        7.37      -21.52     46.59 o 
  -5   9   7      248.70      267.02     82.38 o 
  -4   9   7       93.82      188.33     95.66 o 
  -3   9   7      601.35      622.97     75.21 o 
  -2   9   7       47.33      127.96     62.82 o 
  -1   9   7      266.87      363.83     50.81 o 
   0   9   7       11.16       67.65     46.42 o 
   1   9   7      285.01      320.56     53.03 o 
   2   9   7      991.80     1010.79     67.93 o 
   3   9   7       86.79      118.61     51.03 o 
   4   9   7      832.05      917.91     68.52 o 
   5   9   7       65.45       -9.00    100.40 o 
   6   9   7       82.54      159.77     47.58 o 
   7   9   7      360.64      254.71     51.76 o 
   8   9   7      758.38      781.16     67.72 o 
   9   9   7       70.18      173.10     60.60 o 
  10   9   7      314.91      511.98     78.80 o 
  11   9   7      334.11      535.52     81.08 o 
 -12  10   7       70.44      132.79    121.47 o 
 -11  10   7        8.71      -36.14     81.22 o 
 -10  10   7      522.43      662.96    174.80 o 
  -9  10   7      927.82      867.73     96.02 o 
  -8  10   7      419.92      427.13     84.32 o 
  -7  10   7      807.08      959.70     94.84 o 
  -6  10   7      115.59      135.06     88.15 o 
  -5  10   7     2637.19     2580.96    138.94 o 
  -4  10   7      175.02      332.48     77.57 o 
  -3  10   7      779.85      882.33     90.09 o 
  -2  10   7      194.32      238.27     76.46 o 
  -1  10   7      119.30       78.28     71.99 o 
   0  10   7      582.88      690.49     86.03 o 
   1  10   7      792.89      888.13     72.55 o 
   2  10   7      216.44      221.23     57.19 o 
   3  10   7      566.43      607.15     65.66 o 
   4  10   7       26.03       10.80     56.02 o 
   5  10   7       18.58       40.59     86.07 o 
   6  10   7     1875.46     1841.46    202.06 o 
   7  10   7       26.38       71.87    135.13 o 
   8  10   7      930.44      921.17    179.91 o 
   9  10   7        7.76       92.62     81.23 o 
 -11  11   7     1863.05     1892.62    129.92 o 
 -10  11   7        8.39      -13.76     87.59 o 
  -9  11   7      437.92      520.71     96.77 o 
  -8  11   7       27.19        2.59     84.55 o 
  -7  11   7      178.55      243.79    169.38 o 
  -6  11   7      492.70      638.44    196.20 o 
  -5  11   7       23.86      -80.35     80.35 o 
  -4  11   7     1367.90     1571.18    115.93 o 
  -3  11   7       35.75       23.18     79.54 o 
  -2  11   7      100.88      226.05     85.12 o 
  -1  11   7       20.54       18.82     79.53 o 
   0  11   7     2145.65     2046.41    132.18 o 
   1  11   7     1191.99     1034.03    101.63 o 
   2  11   7     1231.60     1241.45    107.65 o 
   3  11   7      772.24      805.59     75.17 o 
   4  11   7       32.64       41.04     72.37 o 
   5  11   7       67.69      189.64    131.72 o 
   6  11   7       23.70       79.36     81.86 o 
   7  11   7     1365.35     1210.26    107.08 o 
  -8  12   7      210.40      226.04     97.44 o 
  -7  12   7      240.73      262.64     96.04 o 
  -6  12   7       48.68       46.82    131.63 o 
  -5  12   7       62.29      155.96     92.55 o 
  -4  12   7      873.21      848.30    163.19 o 
  -3  12   7      186.26      188.95    133.03 o 
  -2  12   7      185.62      243.36     93.01 o 
  -1  12   7      138.50        2.95     90.02 o 
   0  12   7       39.60       43.02     88.10 o 
   1  12   7      523.09      392.72     96.25 o 
   2  12   7        0.69      -86.98     86.98 o 
   3  12   7       93.27      105.81    133.95 o 
   4  12   7       20.08      201.77    137.98 o 
   5  12   7        4.35      218.26    103.70 o 
 -19   0   8     1910.25     1882.10    125.27 o 
 -18   0   8     5182.92     5369.33    162.07 o 
 -17   0   8     1545.66     1539.25     85.25 o 
 -16   0   8      627.41      699.03     61.68 o 
 -15   0   8       56.90       76.78     44.34 o 
 -14   0   8     9027.67     9346.79    233.42 o 
 -13   0   8      108.35       86.03     38.92 o 
 -12   0   8     3159.47     3095.22     96.11 o 
 -11   0   8     1481.18     1480.81     63.20 o 
 -10   0   8      197.28      213.58     26.85 o 
  -9   0   8       39.74       39.31     26.19 o 
  -8   0   8      416.01      453.30     45.16 o 
  -7   0   8    25377.48    24507.73    552.62 o 
  -6   0   8      615.35      660.86     32.24 o 
  -5   0   8    75592.45    73904.76   2917.24 o 
  -4   0   8      898.29      915.86     43.65 o 
  -3   0   8     2950.89     2904.29     90.48 o 
  -2   0   8     2817.47     2867.16     87.82 o 
  -1   0   8    29510.17    30163.18    814.06 o 
   0   0   8     3460.38     2350.46    150.46 o 
   1   0   8      301.05      318.97     23.63 o 
   2   0   8    29557.02    32263.30    882.24 o 
   3   0   8      223.72      239.94     27.64 o 
   4   0   8     2773.04     2755.90     95.61 o 
   5   0   8     4869.82     4774.16    176.47 o 
   6   0   8     3676.63     3682.95    124.04 o 
   7   0   8     3606.85     3790.23    130.20 o 
   8   0   8     2731.35     2744.68    105.95 o 
   9   0   8     4885.75     4793.88    161.35 o 
  10   0   8       39.77       78.51     45.62 o 
  11   0   8     5940.84     5949.72    386.86 o 
  12   0   8      292.31      294.99     58.26 o 
  13   0   8     4427.97     4625.00    239.61 o 
  14   0   8      142.18      127.61     94.12 o 
  15   0   8        1.97      120.69    100.79 o 
  16   0   8      695.68      587.18    124.23 o 
 -19   1   8     1210.28     1136.43    173.68 o 
 -18   1   8      488.67      563.93     50.80 o 
 -17   1   8      129.46      176.47     38.32 o 
 -16   1   8      987.19     1009.38     70.22 o 
 -15   1   8       23.60       43.71     31.38 o 
 -14   1   8     2208.31     2064.82     59.36 o 
 -13   1   8     2569.15     2679.56     65.69 o 
 -12   1   8      257.94      214.00     26.62 o 
 -11   1   8     5906.02     5755.32    105.63 o 
 -10   1   8      114.13      135.91     19.10 o 
  -9   1   8       67.71       43.75     16.01 o 
  -8   1   8     4096.62     4105.00     75.84 o 
  -7   1   8     1722.56     1727.73     70.75 o 
  -6   1   8    12963.95    12555.14    248.77 o 
  -5   1   8     1008.07     1032.40     47.51 o 
  -4   1   8     2402.38     2183.26     46.66 o 
  -3   1   8     5243.02     5002.01    210.01 o 
  -1   1   8    23668.45    24090.87    466.31 o 
   0   1   8       90.70       66.07      9.19 o 
   1   1   8     1282.57     1227.42     28.72 o 
   2   1   8     4761.89     5042.45     94.61 o 
   3   1   8     3110.61     3577.08     79.94 o 
   4   1   8     2701.60     2704.63     78.23 o 
   5   1   8     6314.57     6038.20    129.35 o 
   6   1   8      451.79      503.67     29.85 o 
   7   1   8     3018.36     3005.15     77.80 o 
   8   1   8        0.54       28.14     25.24 o 
   9   1   8      705.90      743.04     41.52 o 
  10   1   8     1870.23     1975.57     66.74 o 
  11   1   8        7.09       32.56     34.05 o 
  12   1   8     2562.43     2728.43     98.40 o 
  13   1   8       25.44      -13.61     46.53 o 
  14   1   8     1813.63     1761.32    107.67 o 
  15   1   8      880.78      946.05     94.17 o 
  16   1   8       11.81      -20.72     77.90 o 
 -19   2   8      443.01      314.51    107.83 o 
 -18   2   8       79.11      146.19     52.72 o 
 -17   2   8     1561.08     1739.41     68.08 o 
 -16   2   8      437.47      482.99     39.06 o 
 -15   2   8     4718.69     4583.84     96.50 o 
 -14   2   8       15.37       68.28     28.64 o 
 -13   2   8      458.68      412.79     35.44 o 
 -12   2   8       16.43      -26.41     26.41 o 
 -11   2   8     7589.35     7393.41    143.06 o 
 -10   2   8     4122.31     4062.39     79.28 o 
  -9   2   8     3568.52     3549.59     86.93 o 
  -8   2   8    11938.88    11891.91    195.66 o 
  -7   2   8      134.52      153.12     20.59 o 
  -6   2   8     2535.20     2649.84     62.28 o 
  -5   2   8     1568.28     1793.37     38.07 o 
  -4   2   8    17083.84    16534.80    264.45 o 
  -3   2   8     5625.39     5603.27    114.63 o 
  -2   2   8     4175.30     4145.80     78.30 o 
  -1   2   8     1503.83     1421.64     28.60 o 
   0   2   8     2802.20     3048.64     55.32 o 
   1   2   8     4658.01     4615.76     79.49 o 
   2   2   8       13.24       47.22      8.84 o 
   3   2   8    19876.44    20550.49    359.61 o 
   4   2   8     1067.18     1127.01     35.59 o 
   5   2   8     1948.43     2092.54     58.28 o 
   6   2   8       52.90       50.06     22.50 o 
   7   2   8     4657.97     4451.05    103.61 o 
   8   2   8     5770.00     5730.84    129.29 o 
   9   2   8     1263.00     1190.08     50.47 o 
  10   2   8     3033.40     3157.60     86.85 o 
  11   2   8       27.20       20.53     37.54 o 
  12   2   8      340.61      380.48     59.93 o 
  13   2   8      228.65      241.18     50.62 o 
  14   2   8     1203.96     1216.20    112.68 o 
  15   2   8      925.39     1028.74     94.35 o 
 -19   3   8      241.39      303.90     65.94 o 
 -18   3   8       12.52       93.35     50.20 o 
 -17   3   8      110.59      120.76     40.19 o 
 -16   3   8     1180.47     1211.41     63.80 o 
 -15   3   8        6.37        5.06     33.85 o 
 -14   3   8     2297.39     2322.14     70.08 o 
 -13   3   8      677.88      681.38     35.35 o 
 -12   3   8        5.17       -2.05     25.72 o 
 -11   3   8      105.08      118.90     25.98 o 
 -10   3   8     6958.24     6558.49    217.67 o 
  -9   3   8     3467.65     3432.88     83.39 o 
  -8   3   8       27.56       18.52      8.10 o 
  -7   3   8      887.52      919.64     31.06 o 
  -6   3   8      799.88      623.00     33.30 o 
  -5   3   8     5732.57     5797.97     98.79 o 
  -4   3   8       14.11       38.57     10.76 o 
  -3   3   8     6585.55     6728.02    112.70 o 
  -2   3   8     4185.81     4079.71     72.01 o 
  -1   3   8       11.90       26.67     11.83 o 
   0   3   8      762.44      851.05     25.60 o 
   1   3   8       31.35       69.31     11.93 o 
   2   3   8     6467.96     6793.58    115.02 o 
   3   3   8      771.12      833.28     33.22 o 
   4   3   8     1506.51     1612.72     40.74 o 
   5   3   8     1079.57     1044.63     60.01 o 
   6   3   8      758.64      809.91     36.48 o 
   7   3   8      103.75      168.75     26.54 o 
   8   3   8     3151.88     3100.71     81.80 o 
   9   3   8     1082.36     1143.88     58.43 o 
  10   3   8       41.87       80.85     37.75 o 
  11   3   8      298.57      320.03     46.29 o 
  12   3   8      430.50      358.05     51.20 o 
  13   3   8      834.54      806.19     65.05 o 
  14   3   8      504.69      574.98     99.32 o 
  15   3   8      241.33      284.10    162.77 o 
 -18   4   8      191.66      163.87     61.69 o 
 -17   4   8      506.07      563.55     81.80 o 
 -16   4   8       33.49        4.48     41.92 o 
 -15   4   8     1308.46     1338.83     56.45 o 
 -14   4   8      321.87      332.13     38.12 o 
 -13   4   8      474.53      470.43     45.49 o 
 -12   4   8     1510.54     1432.83     60.79 o 
 -11   4   8       14.11      -17.78     25.64 o 
 -10   4   8      224.63      242.41     22.99 o 
  -9   4   8     2791.31     2605.47     60.74 o 
  -8   4   8     2319.66     2280.98     61.91 o 
  -7   4   8     1441.97     1440.59     50.11 o 
  -6   4   8     2167.79     2379.47     48.70 o 
  -5   4   8        6.40       24.49     12.59 o 
  -4   4   8     1880.52     1843.23     44.42 o 
  -3   4   8      107.91       82.53     13.55 o 
  -2   4   8       18.35       32.05     12.28 o 
  -1   4   8      217.59      265.15     16.22 o 
   0   4   8       26.08       60.58     13.23 o 
   1   4   8      416.14      417.45     19.47 o 
   2   4   8      294.41      326.00     20.89 o 
   3   4   8     1678.56     1599.30     40.62 o 
   4   4   8      176.60      140.27     18.53 o 
   5   4   8      121.62      146.39     22.35 o 
   6   4   8     3541.51     3563.96     78.95 o 
   7   4   8     4241.91     4354.02     99.72 o 
   8   4   8     1082.73     1113.48     58.36 o 
   9   4   8     1392.34     1257.95     62.61 o 
  10   4   8       34.16       22.92     38.36 o 
  11   4   8       92.07       19.90     53.98 o 
  12   4   8       55.82      157.94     61.21 o 
  13   4   8        7.23      -47.71     68.34 o 
  14   4   8       10.65       13.04     94.05 o 
  15   4   8       71.11      160.37    141.29 o 
 -18   5   8      246.17      341.57    117.29 o 
 -17   5   8     1435.52     1419.56     83.66 o 
 -16   5   8     2175.23     2342.55     87.15 o 
 -15   5   8        4.48       18.14     42.57 o 
 -14   5   8     2012.68     2061.07     77.98 o 
 -13   5   8      626.25      631.96     68.62 o 
 -12   5   8      775.88      798.59     47.43 o 
 -11   5   8     1026.76     1011.35     50.06 o 
 -10   5   8     4456.21     4130.88    102.59 o 
  -9   5   8     3064.80     3115.11    116.98 o 
  -8   5   8      876.64      752.43     42.14 o 
  -7   5   8     2541.44     2736.12    105.69 o 
  -6   5   8     2036.58     2009.96     52.15 o 
  -5   5   8     1940.14     1868.82     45.94 o 
  -4   5   8       50.48       55.99     13.94 o 
  -3   5   8     2728.61     2410.88     50.89 o 
  -2   5   8     6398.22     6228.65    108.24 o 
  -1   5   8      656.26      720.25     25.61 o 
   0   5   8     1316.67     1322.30     35.70 o 
   1   5   8     4500.18     4595.78     84.61 o 
   2   5   8    11180.40    11317.18    188.20 o 
   3   5   8      266.39      289.23     27.30 o 
   4   5   8     4365.95     4273.48     81.62 o 
   5   5   8      402.40      418.43     27.00 o 
   6   5   8      519.80      486.09     41.67 o 
   7   5   8     1712.05     1680.54     61.30 o 
   8   5   8      724.79      770.33     91.33 o 
   9   5   8     4602.50     4373.97    161.53 o 
  10   5   8       53.45      126.02     54.33 o 
  11   5   8      287.49      220.87     85.87 o 
  12   5   8       39.96       15.63     60.21 o 
  13   5   8      985.91     1107.48    131.78 o 
  14   5   8       19.82      -11.18     70.53 o 
 -17   6   8      621.65      583.18     69.31 o 
 -16   6   8       86.53       43.97     47.95 o 
 -15   6   8     1153.96     1108.62     63.10 o 
 -14   6   8      232.30      139.74     42.40 o 
 -13   6   8     3169.55     3212.63     96.27 o 
 -12   6   8      848.67      739.47     49.83 o 
 -11   6   8      223.70      273.98     39.55 o 
 -10   6   8      259.90      275.00     35.99 o 
  -9   6   8      873.19      740.99     51.57 o 
  -8   6   8       20.11       71.67     36.52 o 
  -7   6   8     1847.99     1881.38     64.11 o 
  -6   6   8     1429.71     1486.82     57.28 o 
  -5   6   8      808.02      746.16     50.56 o 
  -4   6   8       76.47       29.16     19.86 o 
  -3   6   8      285.48      333.02     39.51 o 
  -2   6   8     2448.18     2388.71     52.70 o 
  -1   6   8      985.42     1068.06     33.49 o 
   0   6   8     2210.00     2211.67     66.21 o 
   1   6   8     2795.98     2934.51     62.03 o 
   2   6   8      269.40      330.36     26.94 o 
   3   6   8     2213.07     2210.40     53.57 o 
   4   6   8      202.00      262.51     26.84 o 
   5   6   8      744.92      834.27     52.49 o 
   6   6   8       22.23       52.23     41.08 o 
   7   6   8      100.05      104.79     40.56 o 
   8   6   8      724.87      804.52     58.26 o 
   9   6   8      326.71      382.81     85.42 o 
  10   6   8      336.41      347.18     65.43 o 
  11   6   8     2001.92     1989.94    114.22 o 
  12   6   8       42.26       73.38     66.81 o 
  13   6   8      626.17      663.85     86.29 o 
  14   6   8       10.89       58.60     75.93 o 
 -16   7   8        0.21       11.82     50.08 o 
 -15   7   8      112.38       96.28     47.46 o 
 -14   7   8       45.51      110.66     46.26 o 
 -13   7   8     3368.00     3360.80     99.71 o 
 -12   7   8      481.78      485.42     48.44 o 
 -11   7   8     2334.19     2258.28     97.39 o 
 -10   7   8      223.17      324.96     84.72 o 
  -9   7   8      414.69      308.74     47.34 o 
  -8   7   8     2551.85     2511.56     92.11 o 
  -7   7   8      150.45      184.52     41.62 o 
  -6   7   8     7072.10     6951.04    157.02 o 
  -5   7   8     1518.48     1557.56     82.94 o 
  -4   7   8      101.07      107.95     31.53 o 
  -3   7   8      815.54      814.53     38.05 o 
  -2   7   8     1564.76     1585.62     53.39 o 
  -1   7   8     3596.44     3763.50    144.18 o 
   0   7   8     4297.77     4445.93     85.98 o 
   1   7   8     3089.83     3046.98     93.10 o 
   2   7   8       34.54       26.79     23.84 o 
   3   7   8      109.49      116.39     34.98 o 
   4   7   8       51.42       54.54     31.02 o 
   5   7   8     4578.62     4542.65    132.72 o 
   6   7   8     3364.51     3408.69    111.67 o 
   7   7   8     1923.47     1869.12     80.97 o 
   8   7   8     1571.81     1472.00     80.27 o 
   9   7   8      322.53      283.92     61.99 o 
  10   7   8     1247.40     1244.98    102.88 o 
  11   7   8      614.95      637.47     80.35 o 
  12   7   8     1946.20     1833.17    190.20 o 
  13   7   8        5.18       10.71     72.03 o 
 -15   8   8      126.75      125.78     65.38 o 
 -14   8   8      462.86      461.14     67.86 o 
 -13   8   8      249.00      345.07     61.90 o 
 -12   8   8     2713.55     2670.35    108.04 o 
 -11   8   8      742.96      867.30     68.22 o 
 -10   8   8     1110.50     1116.26     71.03 o 
  -9   8   8       15.54       33.22     60.25 o 
  -8   8   8      627.65      580.70    141.98 o 
  -7   8   8     1143.60     1216.69     67.46 o 
  -6   8   8      296.14      277.93     80.40 o 
  -5   8   8      603.63      666.47     54.90 o 
  -4   8   8       29.63       35.02     34.14 o 
  -3   8   8      322.41      386.74     62.08 o 
  -2   8   8      665.24      829.61     48.24 o 
  -1   8   8      778.44      855.36     48.28 o 
   0   8   8     3484.77     3569.32     98.92 o 
   1   8   8      676.53      656.38     45.53 o 
   2   8   8       81.09      171.00     53.10 o 
   3   8   8     1641.73     1619.11     74.56 o 
   4   8   8      865.63      944.67     91.16 o 
   5   8   8      172.28      243.15     42.55 o 
   6   8   8      750.31      876.45     86.13 o 
   7   8   8     1065.73      924.92     63.95 o 
   8   8   8      462.12      491.12     57.56 o 
   9   8   8       30.10      127.69     60.12 o 
  10   8   8        0.82       54.58     61.58 o 
  11   8   8     1668.98     1590.81    121.66 o 
  12   8   8       97.14      141.72    101.16 o 
 -14   9   8      868.35      894.04     81.93 o 
 -13   9   8       34.80      124.47     62.90 o 
 -12   9   8       19.97      -52.51     81.30 o 
 -11   9   8       58.48      156.93     59.15 o 
 -10   9   8     1575.55     1571.91     85.28 o 
  -9   9   8     3780.60     3781.41    131.15 o 
  -8   9   8      623.81      513.30     60.46 o 
  -7   9   8      476.28      524.83     58.03 o 
  -6   9   8       17.09        5.75     45.43 o 
  -5   9   8     1968.02     1791.91    137.53 o 
  -4   9   8      455.32      481.56     71.86 o 
  -3   9   8     1043.91     1018.20     96.37 o 
  -2   9   8      447.38      490.14     55.17 o 
  -1   9   8      101.13      137.88     40.22 o 
   0   9   8     1586.41     1598.03     68.57 o 
   1   9   8       22.57       74.32     47.86 o 
   2   9   8     1164.30     1116.31     70.94 o 
   3   9   8       20.54      119.79     51.99 o 
   4   9   8     2833.86     2852.30    137.95 o 
   5   9   8        3.39       24.61     68.26 o 
   6   9   8       85.89      144.63     47.10 o 
   7   9   8      330.58      346.48     55.08 o 
   8   9   8      356.08      452.98     60.28 o 
   9   9   8     1803.75     1663.19    106.29 o 
  10   9   8       94.55      171.81     98.73 o 
  11   9   8       57.97       85.12    116.19 o 
 -12  10   8        3.99       34.48     81.23 o 
 -11  10   8      413.70      363.96     77.15 o 
 -10  10   8      460.08      427.62     84.53 o 
  -9  10   8      259.83      276.58     81.88 o 
  -8  10   8      691.00      604.51    100.04 o 
  -7  10   8       28.96       36.68     73.11 o 
  -6  10   8        7.57      -33.66     87.34 o 
  -5  10   8     1306.54     1135.68     98.06 o 
  -4  10   8     2217.95     2168.53    129.17 o 
  -3  10   8      650.66      638.19     83.92 o 
  -2  10   8      828.34      753.40     87.61 o 
  -1  10   8      739.78      807.61     88.80 o 
   0  10   8      137.53      195.60     74.47 o 
   1  10   8      140.46      166.00     55.66 o 
   2  10   8        4.86       73.36     81.05 o 
   3  10   8     1990.15     1752.84    122.90 o 
   4  10   8      202.43      281.38     83.99 o 
   5  10   8       34.27      108.07     73.29 o 
   6  10   8      146.00       42.81     75.35 o 
   7  10   8       10.51       82.92     96.00 o 
   8  10   8      697.47      549.72     93.18 o 
   9  10   8      126.39      175.73    112.61 o 
 -10  11   8       24.45       97.82     88.29 o 
  -9  11   8        4.91      123.46    173.65 o 
  -8  11   8       39.98        0.00     83.54 o 
  -7  11   8      281.70      416.57    127.40 o 
  -6  11   8      219.61      131.84    101.33 o 
  -5  11   8       22.52      -24.48     80.10 o 
  -4  11   8      146.18       -2.50     79.77 o 
  -3  11   8       37.82       53.88     80.20 o 
  -2  11   8       37.21       37.50     79.28 o 
  -1  11   8        2.48      -36.28     78.65 o 
   0  11   8       43.10      -98.64     98.64 o 
   1  11   8        2.19      -13.51     80.01 o 
   2  11   8        6.18       31.48     80.31 o 
   3  11   8      122.48      313.87     78.25 o 
   4  11   8      136.29      246.14     78.26 o 
   5  11   8        2.22       53.15    185.76 o 
   6  11   8        9.33      219.98    175.58 o 
   7  11   8       28.20       90.20    143.60 o 
  -7  12   8       55.65       36.44     95.54 o 
  -6  12   8        2.54       38.50    102.58 o 
  -5  12   8       12.08       34.45     91.10 o 
  -4  12   8      675.97      769.26    106.27 o 
  -3  12   8       83.89      176.96     92.29 o 
  -2  12   8       26.12      -64.77     87.69 o 
  -1  12   8      149.98      101.16     96.12 o 
   0  12   8      380.96      265.85     94.02 o 
   1  12   8      159.13      108.13    116.95 o 
   2  12   8      230.65      187.41    138.18 o 
   3  12   8     1233.61      976.00    160.38 o 
   4  12   8        8.03      101.48    137.25 o 
 -19   1   9      181.44      288.71     64.96 o 
 -18   1   9     1027.24      921.10     56.10 o 
 -17   1   9      248.73      217.09     42.31 o 
 -16   1   9     2790.79     2670.15     72.62 o 
 -15   1   9      961.85      943.84     44.67 o 
 -14   1   9      319.32      378.87     37.50 o 
 -13   1   9      603.32      559.34     51.90 o 
 -12   1   9     1135.71     1011.40     42.33 o 
 -11   1   9    12149.38    11696.69    182.24 o 
 -10   1   9     2028.48     1939.41     48.34 o 
  -9   1   9     1333.54     1296.99     37.54 o 
  -8   1   9     2402.86     2317.47     51.79 o 
  -7   1   9     5018.82     4827.81     93.70 o 
  -6   1   9    11733.64    12301.64    200.44 o 
  -5   1   9     5632.66     5338.03     91.55 o 
  -4   1   9     9844.04     9347.82    153.05 o 
  -3   1   9       85.07       99.42     13.97 o 
  -2   1   9       39.04       31.56      9.36 o 
  -1   1   9     1421.62     1315.77     29.70 o 
   0   1   9     3267.56     2962.41     53.84 o 
   1   1   9     2600.45     2626.66     69.82 o 
   2   1   9    11661.60    12106.60    215.30 o 
   3   1   9    10874.77    11419.45    229.50 o 
   4   1   9     1090.99     1020.52     46.20 o 
   5   1   9      220.01      220.92     39.11 o 
   6   1   9     1390.44     1374.59     48.20 o 
   7   1   9    15557.00    15709.62    316.26 o 
   8   1   9      421.86      411.16     34.01 o 
   9   1   9      389.82      399.88     34.88 o 
  10   1   9      637.73      678.27     44.33 o 
  11   1   9     1392.18     1340.91     58.57 o 
  12   1   9      812.95      924.13     63.37 o 
  13   1   9      514.61      484.46     57.39 o 
  14   1   9     1076.29     1126.02    104.75 o 
  15   1   9       32.00       -7.30     83.54 o 
 -19   2   9      312.96      319.33     55.86 o 
 -18   2   9      191.07      264.65     43.95 o 
 -17   2   9     2834.33     2855.75     93.36 o 
 -16   2   9      190.41      153.87     39.50 o 
 -15   2   9     1035.57     1001.62     50.02 o 
 -14   2   9      132.15      152.76     34.38 o 
 -13   2   9      330.14      267.70     32.99 o 
 -12   2   9     8445.67     8136.85    190.45 o 
 -11   2   9       17.92       10.28     21.78 o 
 -10   2   9     4978.15     4929.57     91.63 o 
  -9   2   9      732.16      644.25     43.98 o 
  -8   2   9     1065.99      999.48     57.58 o 
  -7   2   9     1212.96      920.56     48.50 o 
  -6   2   9    15937.16    16557.85    326.55 o 
  -5   2   9     3684.91     3223.28     68.28 o 
  -4   2   9     2793.04     2727.27     56.73 o 
  -3   2   9      954.52      815.55     26.87 o 
  -2   2   9      717.71      809.25     24.21 o 
  -1   2   9      839.08      783.82     21.04 o 
   0   2   9      873.24      770.44     26.81 o 
   1   2   9    20295.40    21953.85    348.47 o 
   2   2   9     2444.49     2510.96     52.08 o 
   3   2   9     3076.83     3017.20     64.12 o 
   4   2   9       14.84       20.78     16.02 o 
   5   2   9     1308.25     1358.26     48.26 o 
   6   2   9     2754.00     2725.59     85.72 o 
   7   2   9      714.91      715.90     46.87 o 
   8   2   9       64.02       93.89     28.22 o 
   9   2   9      137.14      151.11     32.01 o 
  10   2   9      605.46      618.73     43.67 o 
  11   2   9      627.45      714.97     56.84 o 
  12   2   9      455.25      566.30     56.00 o 
  13   2   9     2845.17     2869.83    239.25 o 
  14   2   9       14.75        9.35     51.18 o 
  15   2   9      293.39      211.01     99.42 o 
 -19   3   9     1744.19     1913.95    167.42 o 
 -18   3   9       11.59      -41.30     41.30 o 
 -17   3   9        2.70       62.62     40.46 o 
 -16   3   9     2362.15     2408.05     76.81 o 
 -15   3   9     4138.06     4036.95     97.38 o 
 -14   3   9     4377.34     4223.96     89.15 o 
 -13   3   9      296.71      348.74     33.76 o 
 -12   3   9     1538.22     1547.20     60.30 o 
 -11   3   9       13.89        4.86     24.41 o 
 -10   3   9     2108.91     2061.25     56.04 o 
  -9   3   9      109.17      110.29     23.64 o 
  -8   3   9    16726.13    16110.72    320.28 o 
  -7   3   9     5836.12     5559.51     97.46 o 
  -6   3   9    10618.66    10124.59    291.35 o 
  -5   3   9      121.35      144.49     16.86 o 
  -4   3   9      534.44      530.04     31.92 o 
  -3   3   9    16632.32    16070.90    239.41 o 
  -2   3   9     5388.95     5651.47     97.02 o 
  -1   3   9    27928.75    27730.16    481.85 o 
   0   3   9      124.49      158.10     14.22 o 
   1   3   9        1.54       33.63     12.26 o 
   2   3   9      503.87      459.68     20.08 o 
   3   3   9     6029.43     5746.68    116.32 o 
   4   3   9     6507.76     6364.96    134.52 o 
   5   3   9      657.10      674.30     30.31 o 
   6   3   9     1290.92     1373.37     49.91 o 
   7   3   9     1764.97     1739.76     62.51 o 
   8   3   9     1271.12     1300.53     52.04 o 
   9   3   9     1114.41     1053.59     58.55 o 
  10   3   9     4395.02     4402.85    128.69 o 
  11   3   9      359.98      469.53     51.59 o 
  12   3   9     1611.43     1721.75    103.18 o 
  13   3   9       10.15       -6.63     62.50 o 
  14   3   9      237.04      367.33     74.81 o 
  15   3   9     1162.82     1190.98    100.25 o 
 -18   4   9     1006.92     1035.44     67.33 o 
 -17   4   9       42.16       21.58     46.21 o 
 -16   4   9      490.78      535.07     45.32 o 
 -15   4   9     2299.24     2262.74     71.36 o 
 -14   4   9     5809.93     5549.52    120.12 o 
 -13   4   9     4444.06     4437.86    100.72 o 
 -12   4   9     3180.82     2849.15     74.65 o 
 -11   4   9      356.11      411.81     32.36 o 
 -10   4   9        2.48        3.92     20.58 o 
  -9   4   9    12917.16    12624.47    209.70 o 
  -8   4   9      939.35      904.59     83.84 o 
  -7   4   9    10295.11     8980.09    361.45 o 
  -6   4   9      533.31      452.89     42.51 o 
  -5   4   9      132.16      107.27     16.21 o 
  -4   4   9     4623.43     4714.37    109.63 o 
  -3   4   9     1521.69     1687.27     39.54 o 
  -2   4   9    14855.04    14357.37    232.97 o 
  -1   4   9       13.61       39.28     13.43 o 
   0   4   9     2287.80     2109.43     45.96 o 
   1   4   9      256.28      280.54     19.86 o 
   2   4   9     5970.07     6206.59    119.25 o 
   3   4   9     4635.80     4437.63     83.02 o 
   4   4   9     6578.88     6638.03    141.06 o 
   5   4   9    10117.11    10039.24    185.99 o 
   6   4   9      123.14      133.02     22.86 o 
   7   4   9       47.60       61.77     26.07 o 
   8   4   9      619.08      635.21     63.81 o 
   9   4   9     3182.19     3132.15    122.96 o 
  10   4   9     1425.90     1452.87     97.27 o 
  11   4   9     3023.39     3098.84    206.13 o 
  12   4   9      942.36     1010.96     87.51 o 
  13   4   9      496.25      502.41     77.09 o 
  14   4   9      127.25      194.53     96.96 o 
 -18   5   9      767.98      735.78    109.90 o 
 -17   5   9      275.58      402.38     53.96 o 
 -16   5   9      694.23      665.08     56.86 o 
 -15   5   9       14.84       49.81     42.99 o 
 -14   5   9      164.29      152.31     41.45 o 
 -13   5   9     1616.87     1547.99     66.64 o 
 -12   5   9        0.35        4.60     32.47 o 
 -11   5   9     2795.16     2668.51     79.00 o 
 -10   5   9      378.78      316.15     40.90 o 
  -9   5   9      805.29      816.68     47.65 o 
  -8   5   9     1874.62     1732.63     59.94 o 
  -7   5   9        5.68       15.44     21.07 o 
  -6   5   9     4940.49     4689.70    104.78 o 
  -5   5   9       45.01       61.40     16.20 o 
  -4   5   9     4421.56     4466.28     82.19 o 
  -3   5   9      456.12      454.81     22.22 o 
  -2   5   9       30.44       47.74     15.59 o 
  -1   5   9     1420.08     1452.95     38.43 o 
   0   5   9     6133.68     6198.50    108.89 o 
   1   5   9     2330.66     2236.74     66.89 o 
   2   5   9     1906.99     1805.51     48.28 o 
   3   5   9      119.27      131.88     19.95 o 
   4   5   9      432.81      467.49     28.37 o 
   5   5   9     1770.82     1708.09     82.94 o 
   6   5   9        0.46       17.96     26.52 o 
   7   5   9     3969.25     3954.56    113.76 o 
   8   5   9       39.40       24.32     59.11 o 
   9   5   9     2901.17     2831.65    124.44 o 
  10   5   9     1244.73     1337.60     91.73 o 
  11   5   9       57.54      189.84     81.23 o 
  12   5   9      591.01      569.99    118.32 o 
  13   5   9      218.84      290.80     71.89 o 
  14   5   9      475.12      542.04     87.03 o 
 -17   6   9     1004.58     1022.59    156.41 o 
 -16   6   9      646.80      620.20     56.72 o 
 -15   6   9      137.92      135.95     47.04 o 
 -14   6   9       61.08       19.76     42.88 o 
 -13   6   9      810.25      779.75     51.99 o 
 -12   6   9     3423.89     3271.11    111.62 o 
 -11   6   9      165.01      136.19     44.19 o 
 -10   6   9     8062.07     7772.45    199.92 o 
  -9   6   9     1652.17     1689.96     89.73 o 
  -8   6   9      217.67      215.24     34.30 o 
  -7   6   9      861.63      808.43     44.24 o 
  -6   6   9     3566.72     3437.21    111.46 o 
  -5   6   9     5804.47     5817.39    117.70 o 
  -4   6   9     1241.65     1164.25     42.59 o 
  -3   6   9     3606.07     3709.63    109.18 o 
  -2   6   9     1402.79     1393.22     39.73 o 
  -1   6   9      966.43      992.38     33.26 o 
   0   6   9        8.43       -0.74     17.22 o 
   1   6   9     3710.13     3706.78     74.14 o 
   2   6   9     1745.21     1767.18     47.36 o 
   3   6   9      357.32      339.24     25.14 o 
   4   6   9      158.96      176.00     27.91 o 
   5   6   9      892.54      872.40     53.91 o 
   6   6   9     5283.44     5408.09    150.23 o 
   7   6   9       78.87       87.61     38.64 o 
   8   6   9     3158.77     3173.18    131.83 o 
   9   6   9      964.64     1002.68     90.52 o 
  10   6   9       31.54       78.36     57.79 o 
  11   6   9      204.70      242.80     67.32 o 
  12   6   9      174.79      140.70     69.97 o 
  13   6   9      718.20      728.00     87.17 o 
 -16   7   9      141.48      134.17     62.83 o 
 -15   7   9       58.96       95.86     79.23 o 
 -14   7   9      406.35      412.79     62.56 o 
 -13   7   9      381.88      379.89     59.66 o 
 -12   7   9       62.85       76.69     48.38 o 
 -11   7   9       74.29       98.72     46.59 o 
 -10   7   9      693.92      653.19     56.18 o 
  -9   7   9      257.42      223.77     46.42 o 
  -8   7   9       17.01       39.14     41.19 o 
  -7   7   9      244.12      223.99     37.67 o 
  -6   7   9      174.86      166.33     45.78 o 
  -5   7   9      751.02      752.19     44.24 o 
  -4   7   9      547.74      552.80     39.67 o 
  -3   7   9      129.87      207.85     34.81 o 
  -2   7   9      358.92      424.58     32.22 o 
  -1   7   9      748.92      832.86     39.02 o 
   0   7   9      752.94      791.51     32.31 o 
   1   7   9      642.06      665.88     34.34 o 
   2   7   9       50.93       81.57     24.69 o 
   3   7   9       99.40      144.80     26.82 o 
   4   7   9       61.26       46.24     34.57 o 
   5   7   9      160.57      132.53     39.29 o 
   6   7   9      756.37      704.19     55.23 o 
   7   7   9       25.50       76.41     42.60 o 
   8   7   9       29.14       13.38     49.79 o 
   9   7   9      113.86      141.63     60.53 o 
  10   7   9        2.61       17.69     70.16 o 
  11   7   9       35.23      180.12     68.65 o 
  12   7   9      288.68      392.52    107.44 o 
 -15   8   9       41.40       -9.44     61.85 o 
 -14   8   9      176.44      216.06     67.42 o 
 -13   8   9      546.76      485.62     66.19 o 
 -12   8   9     1387.99     1501.60     84.47 o 
 -11   8   9        7.23      -21.62     50.65 o 
 -10   8   9     1719.29     1826.80    103.53 o 
  -9   8   9     1414.80     1274.66     72.05 o 
  -8   8   9      249.87      229.33     92.53 o 
  -7   8   9      977.24      941.30     76.25 o 
  -6   8   9     3238.70     3242.46    108.90 o 
  -5   8   9     2284.90     2205.07     75.37 o 
  -4   8   9        6.95       23.72     35.86 o 
  -3   8   9     2270.67     2362.46     98.46 o 
  -2   8   9      819.05      840.68     48.65 o 
  -1   8   9      242.95      299.35     39.61 o 
   0   8   9     2235.80     2202.51     76.91 o 
   1   8   9     3739.46     3973.12    144.00 o 
   2   8   9     1646.57     1770.45    128.44 o 
   3   8   9      172.21      172.74     35.07 o 
   4   8   9     1240.84     1183.12     64.26 o 
   5   8   9      219.15      224.73     43.50 o 
   6   8   9      174.92      257.70     47.59 o 
   7   8   9      437.63      445.54     54.66 o 
   8   8   9      521.27      587.98     71.55 o 
   9   8   9       45.17       47.90     61.36 o 
  10   8   9       15.76      136.23     73.73 o 
  11   8   9       12.06      102.33     69.91 o 
 -14   9   9      382.22      350.42     70.00 o 
 -13   9   9      212.54      276.84     66.42 o 
 -12   9   9       53.03       -1.44     59.44 o 
 -11   9   9      701.90      674.64     68.83 o 
 -10   9   9      433.56      441.78     76.77 o 
  -9   9   9      964.22     1035.10     72.30 o 
  -8   9   9       59.88       25.36     51.70 o 
  -7   9   9      434.85      361.71     56.51 o 
  -6   9   9      447.69      570.13     58.12 o 
  -5   9   9      221.78      253.25     70.66 o 
  -4   9   9     2024.89     1920.37    116.31 o 
  -3   9   9        1.14       16.93     47.39 o 
  -2   9   9       11.24       68.94     48.99 o 
  -1   9   9        3.73      106.07     40.66 o 
   0   9   9     1575.47     1728.55     72.88 o 
   1   9   9     1103.32     1253.26     86.66 o 
   2   9   9     1732.29     1883.72     92.10 o 
   3   9   9      278.70      327.79     85.30 o 
   4   9   9      264.87      296.97     72.02 o 
   5   9   9       69.74      125.39     70.91 o 
   6   9   9     1132.46     1082.50    124.17 o 
   7   9   9     1559.18     1555.10     82.24 o 
   8   9   9        1.99       34.66     61.35 o 
   9   9   9      577.24      538.99    107.34 o 
  10   9   9        4.04      104.77     91.84 o 
 -12  10   9      213.12      178.23     68.80 o 
 -11  10   9      307.04      344.94     77.24 o 
 -10  10   9        6.12       58.78     75.92 o 
  -9  10   9      292.15      330.23     84.70 o 
  -8  10   9      385.51      421.78     83.29 o 
  -7  10   9      833.83      845.67     93.22 o 
  -6  10   9        2.75       42.47     73.41 o 
  -5  10   9        1.40      -70.15     70.15 o 
  -4  10   9     1350.13     1305.63    101.11 o 
  -3  10   9        2.28       60.97     71.25 o 
  -2  10   9     1656.23     1646.73    108.53 o 
  -1  10   9       49.62       28.64     70.84 o 
   0  10   9      136.55      116.65     73.34 o 
   1  10   9        4.00       63.79     54.87 o 
   2  10   9     1462.71     1419.84    131.53 o 
   3  10   9      170.18      266.01     74.20 o 
   4  10   9       12.35       40.71     71.21 o 
   5  10   9     1893.54     1842.22    237.01 o 
   6  10   9        5.21       63.41     78.18 o 
   7  10   9       61.52      120.08    166.82 o 
   8  10   9       38.04      223.86    115.80 o 
 -10  11   9     1400.92     1051.39    111.11 o 
  -9  11   9        0.29      -63.66    154.34 o 
  -8  11   9     1674.76     1574.09    122.02 o 
  -7  11   9      154.64      257.53     88.39 o 
  -6  11   9      330.61      396.39    191.09 o 
  -5  11   9        3.54       -4.21    108.18 o 
  -4  11   9      414.45      533.65    108.60 o 
  -3  11   9      741.84      844.48    135.12 o 
  -2  11   9        1.09       41.79     80.61 o 
  -1  11   9     1213.19     1127.23    105.64 o 
   0  11   9        1.99      -30.35     79.99 o 
   1  11   9      213.49      181.73     82.70 o 
   2  11   9      349.08      315.81    132.81 o 
   3  11   9      916.32      767.85     93.07 o 
   4  11   9      249.29      267.58     82.88 o 
   5  11   9      330.98      491.99     90.93 o 
   6  11   9      213.24      256.05    173.59 o 
  -7  12   9      522.49      577.15    237.16 o 
  -6  12   9       14.54       88.44    134.40 o 
  -5  12   9      438.04      196.14     94.37 o 
  -4  12   9      287.32      178.07     94.23 o 
  -3  12   9       88.64       43.84     90.14 o 
  -2  12   9      216.40      186.35     93.07 o 
  -1  12   9       99.11       77.59     90.53 o 
   0  12   9      118.35      -35.44     87.80 o 
   1  12   9      175.85      204.01     92.02 o 
   2  12   9        0.75     -127.20    127.20 o 
   3  12   9       77.19       46.92    133.77 o 
 -19   0  10      221.14      391.24     80.75 o 
 -18   0  10      187.81      319.70     75.70 o 
 -17   0  10     2502.09     2400.35    125.83 o 
 -16   0  10     2298.98     2620.11    126.29 o 
 -15   0  10    10150.17     9646.10    298.87 o 
 -14   0  10      146.71      169.32     56.42 o 
 -13   0  10       59.99       33.56     45.93 o 
 -12   0  10       18.23       14.64     34.90 o 
 -11   0  10     2827.62     2736.19     87.98 o 
 -10   0  10    15824.68    15555.14    361.84 o 
  -9   0  10     7993.67     7623.24    228.65 o 
  -8   0  10    17760.02    17237.57    482.60 o 
  -7   0  10     1154.81     1378.23     50.14 o 
  -6   0  10       89.29       75.01     19.40 o 
  -5   0  10      567.12      582.11     29.98 o 
  -4   0  10    17163.52    16581.81    376.11 o 
  -3   0  10     4017.03     4094.65    102.21 o 
  -2   0  10    12855.21    12196.28    278.75 o 
  -1   0  10     5475.05     5736.41    165.35 o 
   0   0  10     4508.68     4719.88    141.44 o 
   1   0  10    30636.03    31620.31    875.52 o 
   2   0  10     3641.81     3668.62    119.16 o 
   3   0  10    65727.71    68463.70   1860.45 o 
   4   0  10       40.31       45.42     29.26 o 
   5   0  10      134.03      106.36     34.02 o 
   6   0  10      852.03      871.62     63.65 o 
   7   0  10      108.39      141.74     47.57 o 
   8   0  10    10193.01    10599.07    315.43 o 
   9   0  10     4437.73     4487.59    220.81 o 
  10   0  10     6744.12     6805.24    220.28 o 
  11   0  10       22.78      -13.32     51.31 o 
  12   0  10      291.21      336.28     89.83 o 
  13   0  10      230.87      284.66     94.79 o 
  14   0  10     6124.96     6485.75    317.07 o 
  15   0  10      103.02      205.55    107.65 o 
 -19   1  10      152.53      171.19     59.86 o 
 -18   1  10     1094.12     1171.30     67.94 o 
 -17   1  10       64.87      114.23     46.73 o 
 -16   1  10     2351.91     2507.46     76.97 o 
 -15   1  10       12.21       33.31     34.54 o 
 -14   1  10     7592.45     7336.13    165.88 o 
 -13   1  10      820.97      869.20     48.19 o 
 -12   1  10      640.53      640.76     32.81 o 
 -11   1  10     3149.35     2951.64     77.32 o 
 -10   1  10      705.30      676.69     28.94 o 
  -9   1  10     4624.96     4492.90    158.17 o 
  -8   1  10     6982.16     7189.74    151.37 o 
  -7   1  10     2025.01     2395.49     50.11 o 
  -6   1  10     2810.57     2830.17     73.92 o 
  -5   1  10     5246.23     5239.68     90.81 o 
  -4   1  10     2533.88     2430.91     47.53 o 
  -3   1  10    10606.61    10616.72    189.78 o 
  -2   1  10       36.61       41.68     11.60 o 
  -1   1  10     7175.82     7391.93    122.72 o 
   0   1  10     6252.18     6595.57    110.32 o 
   1   1  10       40.49       36.76      9.25 o 
   2   1  10    24810.24    26105.69    453.83 o 
   3   1  10      391.87      384.42     22.24 o 
   4   1  10     4630.59     4650.41    123.56 o 
   5   1  10     1188.21     1205.27     55.50 o 
   6   1  10     2341.96     2370.30     67.46 o 
   7   1  10      946.29      924.84     51.67 o 
   8   1  10     1763.63     1727.04     61.28 o 
   9   1  10     1381.06     1602.10     61.88 o 
  10   1  10      416.31      482.67     65.76 o 
  11   1  10      406.77      450.82     44.57 o 
  12   1  10      657.11      723.66     59.60 o 
  13   1  10      106.10       73.70     49.16 o 
  14   1  10      643.03      663.97     82.27 o 
  15   1  10      930.59     1036.83    182.31 o 
 -19   2  10     1546.75     1533.06     95.54 o 
 -18   2  10      543.18      520.53     69.34 o 
 -17   2  10      608.23      594.65     59.73 o 
 -16   2  10       44.89       42.20     38.36 o 
 -15   2  10      670.70      600.20     43.89 o 
 -14   2  10     3365.22     3166.81     97.62 o 
 -13   2  10        4.10       12.50     33.26 o 
 -12   2  10     3958.31     3966.78    114.76 o 
 -11   2  10     3860.51     3757.82     85.14 o 
 -10   2  10      176.07      174.73     21.25 o 
  -9   2  10      191.48      182.52     21.59 o 
  -8   2  10      469.38      413.00     72.28 o 
  -7   2  10     8846.18     8223.02    245.10 o 
  -6   2  10       24.98       27.12     12.61 o 
  -5   2  10     3774.46     3584.56     66.07 o 
  -4   2  10     1767.07     1811.17     39.55 o 
  -3   2  10     3697.95     3717.57     75.49 o 
  -2   2  10       29.96       40.76     11.84 o 
  -1   2  10     3774.34     3616.34     68.04 o 
   0   2  10     8026.56     7856.99    120.37 o 
   1   2  10      909.48      965.37     28.93 o 
   2   2  10      634.21      651.69     27.47 o 
   3   2  10        2.69       -7.55     15.52 o 
   4   2  10     6113.03     6072.99    116.43 o 
   5   2  10     2463.14     2596.29     81.14 o 
   6   2  10     8377.29     8543.96    180.95 o 
   7   2  10     6877.91     6956.12    152.79 o 
   8   2  10      200.64      216.42     31.64 o 
   9   2  10       66.41       62.38     31.85 o 
  10   2  10      197.30      226.93     37.27 o 
  11   2  10     3688.07     3813.04    144.09 o 
  12   2  10       29.66       93.61     47.20 o 
  13   2  10     1158.71     1148.51     75.60 o 
  14   2  10       44.36      -10.73     54.15 o 
  15   2  10      654.90      597.71    112.66 o 
 -19   3  10       70.42      112.64     60.84 o 
 -18   3  10      530.67      560.15     51.90 o 
 -17   3  10     1569.46     1584.32     65.40 o 
 -16   3  10       14.83      -11.82     36.96 o 
 -15   3  10       31.25       -8.95     35.06 o 
 -14   3  10      277.17      279.55     40.55 o 
 -13   3  10     1023.31     1048.85     65.86 o 
 -12   3  10      902.92      866.31     44.92 o 
 -11   3  10      104.67      131.13     27.44 o 
 -10   3  10       41.74       26.61     22.88 o 
  -9   3  10      491.60      462.69     36.39 o 
  -7   3  10     1080.27      983.34     38.73 o 
  -6   3  10     6110.01     6073.42    105.21 o 
  -5   3  10       68.34       32.44     11.44 o 
  -4   3  10      409.75      370.74     16.88 o 
  -3   3  10       77.17       75.07     12.27 o 
  -2   3  10     6820.26     6929.23    108.38 o 
  -1   3  10     2071.52     2126.42     44.42 o 
   0   3  10      778.60      807.46     32.18 o 
   1   3  10     5155.95     5461.85     95.21 o 
   2   3  10      693.34      695.11     25.96 o 
   3   3  10      289.43      368.75     25.05 o 
   4   3  10     1190.00     1267.38     46.86 o 
   5   3  10     1740.06     1749.93     49.92 o 
   6   3  10      910.85      913.61     41.99 o 
   7   3  10      858.63      901.08     43.42 o 
   8   3  10       24.44       16.63     28.09 o 
   9   3  10      673.13      673.60     52.94 o 
  10   3  10      521.06      563.54     52.40 o 
  11   3  10        6.41       -4.71     42.24 o 
  12   3  10      967.76      998.25     70.85 o 
  13   3  10      117.48      161.99     54.77 o 
  14   3  10       73.30       90.81     67.17 o 
 -18   4  10      287.71      277.50     51.78 o 
 -17   4  10      298.23      304.30     45.18 o 
 -16   4  10      132.01       85.32     38.30 o 
 -15   4  10       34.21       18.73     35.44 o 
 -14   4  10      190.52      201.52     36.21 o 
 -13   4  10      114.88      131.29     36.28 o 
 -12   4  10      889.02      827.04     46.67 o 
 -11   4  10     2309.52     2338.56     65.71 o 
 -10   4  10     1871.36     1772.92     48.55 o 
  -9   4  10      367.70      321.47     31.95 o 
  -8   4  10      374.34      413.46     23.47 o 
  -6   4  10     1458.08     1388.45     69.75 o 
  -5   4  10     1102.49     1050.93     41.40 o 
  -4   4  10      492.31      520.90     22.84 o 
  -3   4  10      397.06      397.77     20.34 o 
  -2   4  10       39.66       51.68     14.15 o 
  -1   4  10     2215.44     2312.32     57.89 o 
   0   4  10     1820.27     1759.84     41.92 o 
   1   4  10      669.98      729.20     28.65 o 
   2   4  10      983.14     1032.19     36.58 o 
   3   4  10     1149.43     1130.30     49.91 o 
   4   4  10     1138.39     1136.87     46.31 o 
   5   4  10        3.10       19.97     22.26 o 
   6   4  10     1376.57     1359.34     50.24 o 
   7   4  10     1344.61     1320.13     50.66 o 
   8   4  10      322.99      330.17     43.33 o 
   9   4  10      180.20      152.70     52.35 o 
  10   4  10      919.08      870.02     60.81 o 
  11   4  10      146.77      260.45     64.36 o 
  12   4  10        0.15      -28.30     93.94 o 
  13   4  10      419.89      401.72     77.12 o 
  14   4  10      893.42      916.08    235.22 o 
 -18   5  10      243.08      174.69     62.38 o 
 -17   5  10      301.39      215.83     60.80 o 
 -16   5  10      124.85       41.20     54.55 o 
 -15   5  10       51.30       27.50     50.86 o 
 -14   5  10       36.85       29.62     46.86 o 
 -13   5  10     3461.17     3276.98    111.16 o 
 -12   5  10     1643.24     1619.11     75.82 o 
 -11   5  10     2012.75     1945.43    128.50 o 
 -10   5  10     2712.62     2767.87     82.58 o 
  -9   5  10     1770.87     1682.91     75.45 o 
  -8   5  10     4321.78     4204.11    103.11 o 
  -7   5  10     1123.60     1180.38     49.84 o 
  -6   5  10    10116.42    10132.63    185.06 o 
  -5   5  10     1193.89     1263.65     36.93 o 
  -4   5  10      476.74      464.05     23.19 o 
  -3   5  10     1311.93     1381.61     38.42 o 
  -2   5  10     8844.38     8959.98    151.60 o 
  -1   5  10     1508.82     1615.68     42.47 o 
   0   5  10     3969.60     3992.02     76.31 o 
   1   5  10     4915.09     4995.36     92.06 o 
   2   5  10      796.31      876.84     37.74 o 
   3   5  10      213.77      223.12     24.58 o 
   4   5  10        2.06        3.21     22.02 o 
   5   5  10     3045.55     3067.39     73.61 o 
   6   5  10     1467.40     1580.63     60.55 o 
   7   5  10      459.18      434.89     42.23 o 
   8   5  10      147.67      184.39     52.42 o 
   9   5  10      875.09      920.90    119.24 o 
  10   5  10      409.27      396.63     64.73 o 
  11   5  10      771.89      857.84    110.72 o 
  12   5  10     1782.72     1757.79    246.44 o 
  13   5  10      888.46      993.74     93.31 o 
 -17   6  10      377.17      323.57     66.55 o 
 -16   6  10        0.58      -62.79     67.12 o 
 -15   6  10      949.09      945.32     73.09 o 
 -14   6  10        5.82       29.89     51.33 o 
 -13   6  10      205.03      183.06     49.97 o 
 -12   6  10     1768.44     1820.75     84.67 o 
 -11   6  10      234.21      163.73     44.24 o 
 -10   6  10      384.05      470.18     60.19 o 
  -9   6  10      156.20      179.09     36.07 o 
  -8   6  10       72.46       57.37     32.97 o 
  -7   6  10     1000.10     1105.16     62.86 o 
  -6   6  10        9.89       26.18     38.53 o 
  -5   6  10     3696.50     3659.28    149.87 o 
  -4   6  10     4224.12     4267.15     93.40 o 
  -3   6  10     1077.18     1094.89     39.65 o 
  -2   6  10     2641.73     2574.64     57.62 o 
  -1   6  10      298.79      317.29     22.87 o 
   0   6  10      248.91      264.30     27.39 o 
   1   6  10     2058.65     2065.31     51.83 o 
   2   6  10       33.64       66.42     20.86 o 
   3   6  10     1656.58     1643.07     51.18 o 
   4   6  10      110.00      180.76     26.06 o 
   5   6  10      577.16      657.12     50.63 o 
   6   6  10     3182.98     3240.80    106.77 o 
   7   6  10       58.85       88.33     47.93 o 
   8   6  10      276.64      353.71     60.62 o 
   9   6  10     1288.97     1290.58    131.22 o 
  10   6  10        6.35       27.75     90.51 o 
  11   6  10     1056.31     1119.34     93.63 o 
  12   6  10       29.48       72.17     68.82 o 
  13   6  10      348.62      412.91     82.36 o 
 -16   7  10     2476.81     2759.07    118.73 o 
 -15   7  10       62.34       71.48     59.45 o 
 -14   7  10     2940.83     2980.76    116.03 o 
 -13   7  10        6.23      -18.90     52.12 o 
 -12   7  10      491.69      522.53    115.19 o 
 -11   7  10      411.93      440.59     54.37 o 
 -10   7  10     3971.32     3846.86    155.98 o 
  -9   7  10     5024.43     5235.81    149.37 o 
  -8   7  10      650.06      663.38     47.38 o 
  -7   7  10     1366.45     1379.98     72.50 o 
  -6   7  10      652.61      626.80     82.04 o 
  -5   7  10     3968.24     3787.84    110.91 o 
  -4   7  10     3094.97     3137.05     87.93 o 
  -3   7  10    10310.26    10525.99    199.04 o 
  -2   7  10      250.36      310.72     34.19 o 
  -1   7  10      183.28      226.10     29.52 o 
   0   7  10     3292.24     3455.77     72.97 o 
   1   7  10     1285.30     1349.32     61.31 o 
   2   7  10     6524.84     6728.97    136.12 o 
   3   7  10        0.37       23.79     30.02 o 
   4   7  10     2794.01     2835.99     98.96 o 
   5   7  10     1547.11     1539.73    101.80 o 
   6   7  10      831.89      948.15     86.19 o 
   7   7  10     1192.62     1322.54     87.70 o 
   8   7  10     4576.87     4506.35    301.86 o 
   9   7  10     2378.48     2256.75    118.03 o 
  10   7  10      149.01      164.13     66.29 o 
  11   7  10      151.31      185.59    116.98 o 
  12   7  10       28.80       68.91    157.47 o 
 -15   8  10      851.54      922.13     79.36 o 
 -14   8  10      310.92      330.16    147.44 o 
 -13   8  10      125.94      131.72     59.00 o 
 -12   8  10        4.88       48.37     54.78 o 
 -11   8  10      369.63      306.61     68.87 o 
 -10   8  10      511.94      543.37     59.86 o 
  -9   8  10     1795.76     1767.39     84.28 o 
  -8   8  10       29.59       12.34     46.14 o 
  -7   8  10      358.33      364.13     45.02 o 
  -6   8  10        8.99       14.14     37.34 o 
  -5   8  10      516.95      577.73     45.45 o 
  -4   8  10     5110.67     4971.54    140.25 o 
  -3   8  10     1306.80     1216.29     82.55 o 
  -2   8  10     1699.88     1814.50     96.89 o 
  -1   8  10      803.84      856.47     66.53 o 
   0   8  10      485.31      515.38     43.98 o 
   1   8  10      737.61      814.06     49.61 o 
   2   8  10        2.59       41.14     47.37 o 
   3   8  10     2699.03     2763.91     98.85 o 
   4   8  10      588.30      621.12     66.67 o 
   5   8  10      644.15      617.26     54.69 o 
   6   8  10       40.87       99.56     45.02 o 
   7   8  10      641.00      821.79     76.81 o 
   8   8  10     1202.55     1216.94     91.10 o 
   9   8  10      842.42      933.92    179.58 o 
  10   8  10       43.66       35.71     70.79 o 
  11   8  10      219.82      302.22    103.60 o 
 -14   9  10        5.00       70.43     65.26 o 
 -13   9  10     1881.66     1854.45    198.69 o 
 -12   9  10      223.22      217.16     63.49 o 
 -11   9  10       32.01       42.69     57.63 o 
 -10   9  10        4.56       17.39     54.41 o 
  -9   9  10        8.57       49.99     52.84 o 
  -8   9  10     2294.85     2035.15    135.83 o 
  -7   9  10        5.11       28.09     49.51 o 
  -6   9  10     1793.63     1816.25     85.94 o 
  -5   9  10       80.01       51.54     51.35 o 
  -4   9  10      225.47      172.58     68.79 o 
  -3   9  10      236.45      180.66     51.98 o 
  -2   9  10     1701.68     1684.03     85.39 o 
  -1   9  10      798.59      903.89     55.06 o 
   0   9  10     1251.02     1235.86     77.41 o 
   1   9  10      962.29     1049.49     70.94 o 
   2   9  10      584.79      659.11     63.65 o 
   3   9  10      174.87      195.27    151.84 o 
   4   9  10        3.35      -35.54     67.48 o 
   5   9  10     1735.39     1573.71    109.97 o 
   6   9  10      589.85      522.45    137.71 o 
   7   9  10      508.24      526.59     74.05 o 
   8   9  10       57.82      212.69    118.48 o 
   9   9  10       59.63      154.12     69.43 o 
 -12  10  10       82.41      148.50     67.28 o 
 -11  10  10       16.75       76.92     67.86 o 
 -10  10  10       47.80       -1.05     77.92 o 
  -9  10  10       18.27       69.74     78.58 o 
  -8  10  10     1165.95     1075.31    100.37 o 
  -7  10  10      605.77      506.44    125.27 o 
  -6  10  10      291.89      262.00     79.18 o 
  -5  10  10      435.96      457.57     81.65 o 
  -4  10  10      398.76      351.97     78.87 o 
  -3  10  10      121.91      191.66     73.84 o 
  -2  10  10        2.50        3.09     78.98 o 
  -1  10  10     1024.69     1088.02    214.65 o 
   0  10  10     1657.15     1541.50    108.21 o 
   1  10  10      153.68      202.64     57.92 o 
   2  10  10      970.96      928.97     94.55 o 
   3  10  10      142.51      319.47    108.14 o 
   4  10  10      374.59      459.65     84.46 o 
   5  10  10       40.14       92.51    102.46 o 
   6  10  10       14.86      -67.31    132.77 o 
   7  10  10       10.71      281.41    121.29 o 
   8  10  10      111.04      288.70    122.73 o 
 -10  11  10       28.22      153.09     89.18 o 
  -9  11  10      319.70      190.33    122.79 o 
  -8  11  10      163.38      264.49     89.82 o 
  -7  11  10        4.92       -8.39     84.10 o 
  -6  11  10      364.59      427.08     91.55 o 
  -5  11  10       64.04      -17.28     81.21 o 
  -4  11  10       62.53      124.03     82.81 o 
  -3  11  10      629.95      500.16     90.41 o 
  -2  11  10      251.22      407.90    186.89 o 
  -1  11  10      223.73      384.90     87.36 o 
   0  11  10      114.84      -10.80    106.76 o 
   1  11  10      456.97      311.87     87.11 o 
   2  11  10      841.54      758.51    144.93 o 
   3  11  10       18.61       16.66     79.63 o 
   4  11  10        2.67       62.45     80.37 o 
   5  11  10       53.35      116.02     86.36 o 
   6  11  10      124.18      185.99    136.92 o 
  -7  12  10      468.75      721.15    107.58 o 
  -6  12  10       69.83       81.72     92.51 o 
  -5  12  10      291.51      426.33    191.87 o 
  -4  12  10      376.12      356.23     97.49 o 
  -3  12  10       90.98       96.10     92.19 o 
  -2  12  10        9.22        8.62     90.36 o 
  -1  12  10       12.53       60.42    164.79 o 
   0  12  10      331.06      383.28     94.45 o 
   1  12  10       13.66      -51.27    134.59 o 
   2  12  10       21.33     -130.86    131.57 o 
 -19   1  11      637.91      572.43     69.52 o 
 -18   1  11       94.48      115.95     50.16 o 
 -17   1  11       31.43        1.59     45.23 o 
 -16   1  11       19.77       12.95     42.99 o 
 -15   1  11     4547.19     4425.87    117.01 o 
 -14   1  11     1001.68      912.49     52.65 o 
 -13   1  11     1314.56     1249.95     64.85 o 
 -12   1  11     1628.60     1686.52     50.51 o 
 -11   1  11      361.55      378.26     27.10 o 
 -10   1  11     2314.84     2241.80     56.82 o 
  -9   1  11      853.80      903.02     40.78 o 
  -8   1  11     6594.35     6072.53    164.85 o 
  -7   1  11     3429.78     3434.50     66.00 o 
  -6   1  11      428.91      394.05     19.50 o 
  -5   1  11      295.57      259.11     23.06 o 
  -4   1  11     3521.79     3430.68     63.59 o 
  -3   1  11     9314.81     8915.52    161.78 o 
  -2   1  11      498.00      480.31     20.27 o 
  -1   1  11     3743.52     3347.78     61.60 o 
   0   1  11     3360.50     3568.58     64.63 o 
   1   1  11     2074.24     2187.02     47.00 o 
   2   1  11      129.68      162.53     17.69 o 
   3   1  11     7556.46     7575.98    186.77 o 
   4   1  11     4393.37     4482.54    121.95 o 
   5   1  11      307.33      339.53     30.66 o 
   6   1  11     7384.06     7458.13    162.10 o 
   7   1  11      909.76      912.37     47.00 o 
   8   1  11     1906.84     1947.43     81.04 o 
   9   1  11       24.90        7.51     31.69 o 
  10   1  11     4725.92     4697.35    117.84 o 
  11   1  11     1267.22     1190.64     59.38 o 
  12   1  11      121.05      100.05     48.35 o 
  13   1  11        2.08       35.12     50.87 o 
  14   1  11      728.39      737.27    129.72 o 
 -19   2  11      580.50      693.04     61.16 o 
 -18   2  11      814.10      750.56     70.03 o 
 -17   2  11       43.16       19.15     51.72 o 
 -16   2  11      554.77      571.65     52.02 o 
 -15   2  11      254.98      212.33     43.02 o 
 -14   2  11      719.81      722.84     48.86 o 
 -13   2  11     2628.79     2637.94     81.83 o 
 -12   2  11     1919.69     2141.76     63.30 o 
 -11   2  11        2.06       23.23     25.76 o 
 -10   2  11       58.31       76.11     20.86 o 
  -9   2  11     7227.44     6957.25    149.28 o 
  -8   2  11      183.73      194.07     23.53 o 
  -7   2  11    15117.69    14713.65    263.20 o 
  -6   2  11      169.84      161.53     17.61 o 
  -5   2  11       66.42       54.84     13.97 o 
  -4   2  11       45.81       35.83     13.17 o 
  -3   2  11        7.74       37.78     12.70 o 
  -2   2  11    10107.28     9890.97    162.87 o 
  -1   2  11      634.53      676.30     23.91 o 
   0   2  11     6241.28     6359.29     99.34 o 
   1   2  11     1329.56     1301.83     32.43 o 
   2   2  11     3292.98     3539.29     80.46 o 
   3   2  11     5558.90     5662.63    120.12 o 
   4   2  11     1491.67     1496.38     49.64 o 
   5   2  11      116.29      122.54     25.92 o 
   6   2  11     2793.98     2741.70     75.06 o 
   7   2  11      361.15      344.92     45.81 o 
   8   2  11      148.00      205.07     34.60 o 
   9   2  11     2708.09     2641.88     79.54 o 
  10   2  11      942.07      920.40     60.37 o 
  11   2  11     2424.32     2472.69     94.76 o 
  12   2  11      196.40      298.34     53.91 o 
  13   2  11       45.99       90.16     55.06 o 
  14   2  11       12.76      -51.13     55.39 o 
 -19   3  11        1.04      -33.40     50.05 o 
 -18   3  11     2500.18     2588.73     95.74 o 
 -17   3  11        6.42       14.02     44.51 o 
 -16   3  11     4273.60     4140.51    155.95 o 
 -15   3  11        1.80      -14.44     44.35 o 
 -14   3  11       53.16       31.47     42.54 o 
 -13   3  11     4378.82     4452.26    112.13 o 
 -12   3  11     1212.10     1108.00     45.95 o 
 -11   3  11     7109.54     7124.43    140.50 o 
 -10   3  11       60.36       77.62     24.29 o 
  -9   3  11       59.48       64.49     18.66 o 
  -8   3  11       21.78        5.01     11.25 o 
  -7   3  11      559.25      515.93     36.60 o 
  -6   3  11     2917.51     2812.56     56.92 o 
  -5   3  11     5311.77     5210.69    100.82 o 
  -4   3  11     8419.55     8611.09    133.48 o 
  -3   3  11      447.57      412.51     18.05 o 
  -2   3  11      171.93      123.38     13.99 o 
  -1   3  11      748.44      928.02     29.14 o 
   0   3  11    12267.38    12225.10    219.61 o 
   1   3  11     3480.21     3647.89     77.57 o 
   2   3  11     5580.83     5488.10     97.00 o 
   3   3  11     1282.77     1331.32     45.77 o 
   4   3  11      446.50      451.59     27.90 o 
   5   3  11     3900.89     3799.97     92.25 o 
   6   3  11     1727.10     1662.31     57.63 o 
   7   3  11     4060.80     4144.51    102.43 o 
   8   3  11        1.72       -4.73     29.17 o 
   9   3  11     1785.71     1755.99     95.89 o 
  10   3  11      145.62      137.18     44.58 o 
  11   3  11      510.74      534.17     56.96 o 
  12   3  11     3206.07     3297.11    125.76 o 
  13   3  11     1294.97     1286.73    112.66 o 
  14   3  11     2541.91     2408.42    133.23 o 
 -18   4  11        6.80       63.60     60.96 o 
 -17   4  11     1819.71     1991.30     91.33 o 
 -16   4  11      313.54      374.99     49.98 o 
 -15   4  11     1307.68     1363.95     64.81 o 
 -14   4  11        3.02        0.98     38.09 o 
 -13   4  11      277.00      281.18     38.98 o 
 -12   4  11     4292.36     4417.25    111.41 o 
 -11   4  11       68.27       80.57     28.69 o 
 -10   4  11     5181.25     5223.94     98.77 o 
  -9   4  11       33.34       31.78     20.05 o 
  -8   4  11      114.38      166.37     20.79 o 
  -7   4  11     3066.78     3172.23     68.77 o 
  -6   4  11     6697.91     6640.09    116.15 o 
  -5   4  11     7142.65     6945.04    119.37 o 
  -4   4  11     1885.24     1855.32     44.08 o 
  -3   4  11    10836.22    11169.39    188.74 o 
  -2   4  11     1422.63     1435.59     38.38 o 
  -1   4  11     6459.49     6476.59    123.39 o 
   0   4  11      856.05      985.05     31.59 o 
   1   4  11    14399.23    14180.16    232.16 o 
   2   4  11     3103.99     3086.78    101.56 o 
   3   4  11     3843.06     3879.20     83.82 o 
   4   4  11      568.44      629.55     76.57 o 
   5   4  11     2546.43     2454.35     76.66 o 
   6   4  11     6648.35     6509.77    166.17 o 
   7   4  11        7.48      -26.98     26.98 o 
   8   4  11     5015.08     4758.80    136.70 o 
   9   4  11        1.65      -39.18     39.18 o 
  10   4  11       30.46       45.71     44.93 o 
  11   4  11      617.78      636.44    104.48 o 
  12   4  11      893.10      836.66    124.92 o 
  13   4  11     1459.62     1387.02    156.59 o 
 -18   5  11     1165.51     1335.54     99.57 o 
 -17   5  11      287.34      234.51     73.18 o 
 -16   5  11      590.83      649.96     67.57 o 
 -15   5  11      976.13     1035.56     96.36 o 
 -14   5  11     1101.93     1178.47     72.35 o 
 -13   5  11      549.12      510.64     54.48 o 
 -12   5  11      131.42       83.91     43.01 o 
 -11   5  11       15.41      -18.34     33.86 o 
 -10   5  11     1380.90     1390.35     59.58 o 
  -9   5  11      670.90      668.86     50.28 o 
  -8   5  11     2820.76     2937.27    108.21 o 
  -7   5  11        2.66       23.59     20.09 o 
  -6   5  11     2045.15     2024.78     48.79 o 
  -5   5  11     1496.27     1475.51     41.12 o 
  -4   5  11      638.86      652.00     27.81 o 
  -3   5  11     2515.48     2561.97     56.18 o 
  -2   5  11      963.78     1030.61     77.09 o 
  -1   5  11     2164.79     2127.89     59.80 o 
   0   5  11      119.29      134.80     22.89 o 
   1   5  11      574.12      570.62     26.84 o 
   2   5  11      818.38      889.76     32.84 o 
   3   5  11       38.76       34.83     22.09 o 
   4   5  11     7729.36     7690.94    149.33 o 
   5   5  11      882.91      922.47     44.75 o 
   6   5  11      233.70      268.15     38.40 o 
   7   5  11      432.93      401.76     44.70 o 
   8   5  11      510.65      584.53    136.55 o 
   9   5  11      357.55      404.91     64.61 o 
  10   5  11     1799.33     1841.88    185.23 o 
  11   5  11        3.18       -3.73     61.59 o 
  12   5  11      587.60      714.34     86.51 o 
  13   5  11        1.50       50.47     71.20 o 
 -17   6  11       28.74       87.68     62.30 o 
 -16   6  11      433.32      434.52    105.94 o 
 -15   6  11      145.57      172.62     57.09 o 
 -14   6  11     1720.81     1516.00    137.50 o 
 -13   6  11     2049.00     2173.45     94.20 o 
 -12   6  11       35.57       67.16     46.04 o 
 -11   6  11       24.44       22.23     41.56 o 
 -10   6  11      526.64      474.82     44.39 o 
  -9   6  11     2199.63     2318.87     75.80 o 
  -8   6  11       21.94       11.84     32.32 o 
  -7   6  11     3980.47     4005.36    102.76 o 
  -6   6  11      127.10      191.27     47.58 o 
  -5   6  11      330.12      349.28     31.42 o 
  -4   6  11     1351.33     1428.30     50.86 o 
  -3   6  11      949.37      976.97     35.12 o 
  -2   6  11    13148.54    13222.05    219.58 o 
  -1   6  11       13.83       20.31     18.76 o 
   0   6  11      668.05      657.35     29.80 o 
   1   6  11       89.44       64.33     20.80 o 
   2   6  11     2051.31     2022.86    106.82 o 
   3   6  11      476.79      486.33     31.88 o 
   4   6  11     3953.39     3921.69     88.36 o 
   5   6  11     5184.69     5282.73    149.12 o 
   6   6  11      710.65      785.88     68.77 o 
   7   6  11       40.92       77.44     49.70 o 
   8   6  11      266.34      286.03     60.19 o 
   9   6  11     2426.12     2378.98    181.43 o 
  10   6  11       46.88       80.09     62.34 o 
  11   6  11      954.61      807.27     87.62 o 
  12   6  11       54.15      118.75     98.86 o 
 -16   7  11      103.44       75.41     63.89 o 
 -15   7  11       71.41       42.44     59.50 o 
 -14   7  11       32.67      -15.05     63.46 o 
 -13   7  11       76.23      105.75     52.49 o 
 -12   7  11      116.80      206.85     73.72 o 
 -11   7  11        0.21       14.16     48.27 o 
 -10   7  11       14.92        1.60     45.61 o 
  -9   7  11      300.93      301.68     42.94 o 
  -8   7  11      765.16      789.39     49.99 o 
  -7   7  11      111.45       53.72     35.95 o 
  -6   7  11      401.08      381.33     39.68 o 
  -5   7  11       55.71       77.17     51.86 o 
  -4   7  11      361.34      346.84     34.18 o 
  -3   7  11       84.50      102.76     29.99 o 
  -2   7  11      816.22      878.70     47.00 o 
  -1   7  11      773.16      740.01     38.58 o 
   0   7  11       22.16       45.87     22.19 o 
   1   7  11     1018.74     1053.17     39.04 o 
   2   7  11       93.82      115.27     29.85 o 
   3   7  11       66.87       60.15     35.27 o 
   4   7  11      162.68      215.70     42.91 o 
   5   7  11        1.18       56.91     57.92 o 
   6   7  11       46.18       72.87     49.22 o 
   7   7  11      175.65      147.72     54.61 o 
   8   7  11        0.57       37.95     69.44 o 
   9   7  11       69.89       92.06     61.77 o 
  10   7  11        7.63      113.79     65.65 o 
  11   7  11       26.87       96.22    165.12 o 
 -15   8  11       81.46       31.46     62.45 o 
 -14   8  11      706.89      849.46     76.43 o 
 -13   8  11      363.94      424.80     65.91 o 
 -12   8  11      797.50      689.28     68.64 o 
 -11   8  11      200.21      186.45     55.50 o 
 -10   8  11      243.68      274.11     55.30 o 
  -9   8  11      894.27     1008.51     68.28 o 
  -8   8  11      764.34      740.26     53.66 o 
  -7   8  11     1555.30     1573.36     68.86 o 
  -6   8  11      387.46      510.90     60.30 o 
  -5   8  11      319.62      316.97     42.23 o 
  -4   8  11      267.31      354.07     41.61 o 
  -3   8  11     1047.36     1066.78     53.52 o 
  -2   8  11     1821.82     1947.98     73.94 o 
  -1   8  11      596.45      585.82     45.86 o 
   0   8  11      135.73      172.07     39.63 o 
   1   8  11     2225.93     2137.12     77.89 o 
   2   8  11     1006.59     1003.60     86.07 o 
   3   8  11     2012.99     2128.38     88.13 o 
   4   8  11       33.75      -15.07     40.78 o 
   5   8  11       79.58       55.06     44.13 o 
   6   8  11      148.11      260.00     57.98 o 
   7   8  11       12.76       13.40     85.59 o 
   8   8  11       76.37       77.07     60.38 o 
   9   8  11     1594.97     1554.42    105.79 o 
  10   8  11       24.27       48.70     68.30 o 
 -14   9  11      298.30      337.08     70.90 o 
 -13   9  11      515.73      562.86     74.06 o 
 -12   9  11      375.62      456.29     69.77 o 
 -11   9  11       64.19      -44.58     56.29 o 
 -10   9  11      627.71      674.74     80.43 o 
  -9   9  11        7.65       -1.28     54.79 o 
  -8   9  11      861.75     1013.13     71.82 o 
  -7   9  11      115.47      164.88     52.83 o 
  -6   9  11       92.69      104.03     45.77 o 
  -5   9  11       86.67       98.79     53.29 o 
  -4   9  11      205.68      274.99     54.40 o 
  -3   9  11      269.33      289.38     53.43 o 
  -2   9  11      276.09      332.99     53.94 o 
  -1   9  11      525.33      644.40     71.93 o 
   0   9  11       45.98       61.44     48.92 o 
   1   9  11       26.04      127.26     54.74 o 
   2   9  11      141.30      164.64     69.78 o 
   3   9  11      564.76      559.90     81.48 o 
   4   9  11     1762.02     1694.40    112.37 o 
   5   9  11       12.53      -47.56    156.69 o 
   6   9  11      332.00      457.47     92.11 o 
   7   9  11      255.45      258.30     64.45 o 
   8   9  11      800.47      955.83    185.03 o 
   9   9  11        1.30      181.87     88.72 o 
 -12  10  11      559.47      494.15    101.39 o 
 -11  10  11       31.83       70.61     64.64 o 
 -10  10  11       90.61      129.59    105.44 o 
  -9  10  11      438.10      376.66    127.40 o 
  -8  10  11       34.93       16.28     76.56 o 
  -7  10  11      388.76      457.02    147.12 o 
  -6  10  11      784.49      808.96    216.90 o 
  -5  10  11     1229.70     1388.67    124.58 o 
  -4  10  11      106.28       40.56    197.03 o 
  -3  10  11      863.63      826.82     75.34 o 
  -2  10  11      131.33      239.32     57.79 o 
  -1  10  11      326.29      492.95     81.27 o 
   0  10  11        9.87        6.89     71.01 o 
   1  10  11     1062.28     1168.58    165.69 o 
   2  10  11      263.08      427.94    192.36 o 
   3  10  11       89.24      244.76     96.60 o 
   4  10  11       56.00       83.06     80.22 o 
   5  10  11        3.27       78.62    111.77 o 
   6  10  11      661.23      668.60     96.01 o 
   7  10  11       11.84       94.71    121.73 o 
 -10  11  11      533.39      576.99    162.08 o 
  -9  11  11      204.93      203.44     91.14 o 
  -8  11  11      374.03      339.49    163.94 o 
  -7  11  11      357.02      527.72    253.51 o 
  -6  11  11       73.54      229.20     87.74 o 
  -5  11  11      137.84      177.32     95.78 o 
  -4  11  11      756.76      848.48     99.04 o 
  -3  11  11       36.87       15.22     79.46 o 
  -2  11  11        9.97      -48.98     80.09 o 
  -1  11  11       11.00      104.57     81.26 o 
   0  11  11      359.56      499.17     90.47 o 
   1  11  11      464.78      430.63    137.60 o 
   2  11  11     1319.32     1081.96    157.96 o 
   3  11  11      242.15      257.24    162.05 o 
   4  11  11        5.52        1.20    147.44 o 
   5  11  11        6.47       -7.97    255.38 o 
  -6  12  11      209.05      263.35     97.00 o 
  -5  12  11      242.57      213.07     93.26 o 
  -4  12  11      139.41       88.52     91.74 o 
  -3  12  11        2.50      -66.98     88.47 o 
  -2  12  11      252.40      371.06     96.70 o 
  -1  12  11        5.86      -46.07     98.74 o 
   0  12  11       18.83     -113.30    128.75 o 
   1  12  11      265.26      -66.53    131.95 o 
 -19   0  12     2819.73     3009.40    148.86 o 
 -18   0  12     2140.65     1994.84    121.73 o 
 -17   0  12     1361.95     1409.11    100.45 o 
 -16   0  12      477.37      521.77     73.53 o 
 -15   0  12        7.52       49.54     54.31 o 
 -14   0  12     9737.87     9773.15    299.47 o 
 -13   0  12      209.35       77.30     44.46 o 
 -12   0  12    16130.85    15909.15    374.63 o 
 -11   0  12      273.57      228.29     36.50 o 
 -10   0  12      167.01      175.10     32.57 o 
  -9   0  12     1783.09     1624.82     87.66 o 
  -8   0  12    10438.79    10216.12    241.98 o 
  -7   0  12     9014.06     8585.32    205.53 o 
  -6   0  12     1480.52     1571.48     65.53 o 
  -5   0  12    16669.36    17227.86    392.33 o 
  -4   0  12       53.92       58.60     19.87 o 
  -3   0  12     1100.82     1074.57     52.91 o 
  -2   0  12     1821.25     1713.77     54.52 o 
  -1   0  12    27390.03    28869.84    904.02 o 
   0   0  12     5987.65     5866.80    175.35 o 
   1   0  12      452.74      432.60     28.38 o 
   2   0  12      400.00      588.30     72.50 o 
   3   0  12       14.53        5.10     36.01 o 
   4   0  12      462.11      478.33     69.90 o 
   5   0  12      481.96      559.78     75.92 o 
   6   0  12     3033.51     3119.98    117.09 o 
   7   0  12      517.20      617.58     63.35 o 
   8   0  12      780.18      892.81     67.92 o 
   9   0  12     2716.92     2598.35    114.40 o 
  10   0  12      831.63      864.23     74.66 o 
  11   0  12     8175.55     8639.11    368.38 o 
  12   0  12      185.91      200.80    115.83 o 
  13   0  12     1138.30     1180.95    135.37 o 
  14   0  12      312.80      509.94    118.01 o 
 -19   1  12       81.53      172.85     61.66 o 
 -18   1  12      443.67      431.68     55.72 o 
 -17   1  12      148.68      136.51     48.84 o 
 -16   1  12      686.04      666.36     55.34 o 
 -15   1  12      222.59      231.98     44.40 o 
 -14   1  12      360.71      338.28     42.89 o 
 -13   1  12     3635.87     3736.50     90.19 o 
 -12   1  12       49.00       34.10     25.30 o 
 -11   1  12     1539.87     1630.24     48.04 o 
 -10   1  12     2897.60     2735.37     60.55 o 
  -9   1  12      165.43      221.71     26.99 o 
  -8   1  12     9479.88     9422.25    174.34 o 
  -7   1  12      253.42      237.97     19.49 o 
  -6   1  12     5683.38     5422.05     95.80 o 
  -5   1  12     5510.75     5751.54    100.35 o 
  -4   1  12     3544.06     3685.31     68.19 o 
  -3   1  12     3252.66     3146.74     65.01 o 
  -2   1  12      384.50      564.35     29.18 o 
  -1   1  12     7656.45     7946.51    132.61 o 
   0   1  12     1370.51     1383.21     33.85 o 
   1   1  12       96.34       76.03     11.42 o 
   2   1  12     1818.61     1784.10     50.34 o 
   3   1  12     1475.87     1452.72     59.52 o 
   4   1  12      196.20      273.49     55.70 o 
   5   1  12    13171.48    13279.43    271.32 o 
   6   1  12      137.17      160.93     28.98 o 
   7   1  12     1012.48     1090.94     71.67 o 
   8   1  12        5.87       -7.79     30.87 o 
   9   1  12       83.00      106.93     36.02 o 
  10   1  12     2962.82     2726.03     85.81 o 
  11   1  12        0.99        0.55     39.65 o 
  12   1  12      874.67      868.00     67.98 o 
  13   1  12      731.22      777.28     70.82 o 
  14   1  12      576.28      572.04     85.07 o 
 -19   2  12      170.96      266.27     53.66 o 
 -18   2  12      408.95      432.40     64.34 o 
 -17   2  12     1265.08     1290.29     79.07 o 
 -16   2  12     1783.68     1827.49     77.27 o 
 -15   2  12     2630.16     2710.06    112.26 o 
 -14   2  12       99.80      113.79     38.44 o 
 -13   2  12     1037.22      978.49     49.11 o 
 -12   2  12      464.19      437.33     35.18 o 
 -11   2  12     3926.86     3984.02     89.52 o 
 -10   2  12     1880.17     1899.16     48.90 o 
  -9   2  12     5377.70     5331.57    106.94 o 
  -8   2  12     4093.39     4149.07     95.52 o 
  -7   2  12       65.94       46.36     19.98 o 
  -6   2  12      524.30      521.56     31.91 o 
  -5   2  12        2.42        7.99     14.52 o 
  -4   2  12    21193.19    21034.88    336.95 o 
  -3   2  12     1366.72     1296.01     37.75 o 
  -2   2  12     2759.02     2693.45     53.65 o 
  -1   2  12       89.54       80.21     13.56 o 
   0   2  12     1967.99     2014.12     39.16 o 
   1   2  12     4226.68     4165.49     75.05 o 
   2   2  12     1682.43     1745.10     49.78 o 
   3   2  12     6751.86     6778.60    141.87 o 
   4   2  12     4285.54     4194.59     99.98 o 
   5   2  12     2990.33     3185.87     83.22 o 
   6   2  12       12.37       29.90     27.02 o 
   7   2  12     2714.91     2626.03     76.69 o 
   8   2  12     3105.32     3054.14     91.24 o 
   9   2  12     2580.49     2604.46     87.36 o 
  10   2  12     1507.72     1528.50     74.34 o 
  11   2  12       24.59       -7.20     46.18 o 
  12   2  12      425.62      335.46     62.48 o 
  13   2  12       11.98       57.46     56.88 o 
  14   2  12     1245.44     1106.88     95.60 o 
 -19   3  12        3.20       46.08     51.94 o 
 -18   3  12      342.98      303.07     52.37 o 
 -17   3  12      234.13      208.48     67.68 o 
 -16   3  12     1396.54     1483.06     94.82 o 
 -15   3  12      175.77      162.87     49.85 o 
 -14   3  12      862.91      778.10     59.00 o 
 -13   3  12      917.27      881.18     65.87 o 
 -12   3  12      103.56      140.83     31.10 o 
 -11   3  12       17.21       35.26     26.77 o 
 -10   3  12     5908.73     5879.09    118.73 o 
  -9   3  12     2302.16     2259.96     53.00 o 
  -8   3  12      413.62      406.83     33.43 o 
  -7   3  12      866.10      797.28     54.94 o 
  -6   3  12       52.07       35.90     14.40 o 
  -5   3  12     1096.17     1128.53     37.50 o 
  -4   3  12      265.07      284.10     25.87 o 
  -3   3  12     5364.12     5449.24     89.09 o 
  -2   3  12      847.95      829.13     50.24 o 
  -1   3  12      353.07      414.31     20.50 o 
   0   3  12      160.09      186.98     20.22 o 
   1   3  12     1068.10     1004.54     31.65 o 
   2   3  12     5154.92     5187.66    103.35 o 
   3   3  12      400.29      429.53     26.08 o 
   4   3  12     1057.55     1066.39     52.59 o 
   5   3  12     2504.73     2412.34     69.97 o 
   6   3  12     1706.64     1676.12     58.66 o 
   7   3  12      453.82      483.80     37.44 o 
   8   3  12     1657.43     1688.66     63.57 o 
   9   3  12     1590.72     1603.81    118.81 o 
  10   3  12        0.17        3.61     43.50 o 
  11   3  12      218.28      232.97     51.96 o 
  12   3  12        2.97       17.66     52.61 o 
  13   3  12      301.06      418.07     80.00 o 
 -18   4  12      195.91      217.40     56.12 o 
 -17   4  12      163.27      139.05     56.92 o 
 -16   4  12       29.04       33.84     45.16 o 
 -15   4  12     1178.55     1274.48     63.52 o 
 -14   4  12      200.44      190.57     41.16 o 
 -13   4  12        2.73       31.75     35.66 o 
 -12   4  12      234.64      230.66     33.97 o 
 -11   4  12      698.91      728.14     40.05 o 
 -10   4  12       59.11       85.68     23.27 o 
  -9   4  12       68.06       54.69     21.63 o 
  -8   4  12       93.38       60.21     17.82 o 
  -7   4  12      125.06      141.55     18.86 o 
  -6   4  12       10.02        5.47     12.88 o 
  -5   4  12       30.43       42.20     14.48 o 
  -4   4  12     2759.97     2809.79     58.61 o 
  -3   4  12     2240.84     2269.01     50.81 o 
  -2   4  12        3.94       20.03     15.85 o 
  -1   4  12       83.72       97.46     18.49 o 
   0   4  12      158.06      137.86     21.81 o 
   1   4  12      474.92      406.56     22.67 o 
   2   4  12      276.20      258.29     24.86 o 
   3   4  12      626.28      598.49     31.86 o 
   4   4  12      814.47      810.80     56.98 o 
   5   4  12      536.88      563.43     37.31 o 
   6   4  12     1254.33     1165.76     50.16 o 
   7   4  12     1486.40     1389.91     56.37 o 
   8   4  12      440.43      414.90     47.12 o 
   9   4  12      514.05      443.96     51.19 o 
  10   4  12     1093.45     1018.37     74.50 o 
  11   4  12       34.56       38.77     61.44 o 
  12   4  12        0.87       81.97     63.09 o 
  13   4  12       69.94       99.44     70.74 o 
 -18   5  12       40.97      -16.59     66.69 o 
 -17   5  12     1306.25     1328.85     83.42 o 
 -16   5  12     1577.51     1591.16     87.73 o 
 -15   5  12      629.05      728.17     65.25 o 
 -14   5  12     1650.93     1687.80     84.38 o 
 -13   5  12      730.33      672.49     49.65 o 
 -12   5  12       10.83       43.56     35.95 o 
 -11   5  12        2.22      -29.80     29.80 o 
 -10   5  12     1107.76     1073.19     45.93 o 
  -9   5  12     3954.58     3763.67    115.26 o 
  -8   5  12     2055.38     1884.02     71.84 o 
  -7   5  12     2413.34     2552.42     63.19 o 
  -6   5  12     1216.04     1200.42     39.03 o 
  -5   5  12     5460.60     5355.14     98.28 o 
  -4   5  12       64.06       80.43     19.25 o 
  -3   5  12     5613.06     5516.67    100.55 o 
  -2   5  12     2228.76     2233.89     52.15 o 
  -1   5  12      779.50      875.59     33.29 o 
   0   5  12       46.89       72.79     19.11 o 
   1   5  12      725.42      731.42     30.47 o 
   2   5  12     5345.14     5251.26    107.77 o 
   3   5  12        1.96      -23.03     23.03 o 
   4   5  12     2452.07     2504.69     66.01 o 
   5   5  12     1295.80     1188.11     59.90 o 
   6   5  12      342.96      268.69     41.08 o 
   7   5  12       35.64       72.09     38.65 o 
   8   5  12      754.66      732.43     73.63 o 
   9   5  12     1215.61     1150.09     88.66 o 
  10   5  12       21.70       45.74     59.28 o 
  11   5  12       16.74       47.93    110.34 o 
  12   5  12      321.55      375.51     90.54 o 
 -17   6  12      704.62      859.04     78.33 o 
 -16   6  12      187.30       43.47     56.63 o 
 -15   6  12      169.83      100.66     56.34 o 
 -14   6  12      874.16      890.30     68.52 o 
 -13   6  12     1404.78     1367.10     76.42 o 
 -12   6  12     1660.00     1630.83     80.47 o 
 -11   6  12       22.84       16.69     37.58 o 
 -10   6  12      259.95      298.04     41.07 o 
  -9   6  12     1257.92     1283.89     58.88 o 
  -8   6  12      749.55      664.62     43.82 o 
  -7   6  12     2448.30     2496.25     77.16 o 
  -6   6  12     1232.65     1160.38     52.45 o 
  -5   6  12      327.75      333.59     31.88 o 
  -4   6  12     2456.99     2344.23     65.71 o 
  -3   6  12       27.73       53.81     20.98 o 
  -2   6  12      196.25      215.49     23.20 o 
  -1   6  12      196.66      217.09     27.72 o 
   0   6  12     1145.26     1159.86     39.67 o 
   1   6  12     2033.92     1967.30     51.86 o 
   2   6  12      779.78      863.66     39.05 o 
   3   6  12      700.11      717.87     36.98 o 
   4   6  12       14.34       41.93     26.71 o 
   5   6  12      159.53       78.51     49.54 o 
   6   6  12      271.74      259.33     54.34 o 
   7   6  12      920.45      857.86     75.51 o 
   8   6  12       72.16      109.01     57.71 o 
   9   6  12      264.00      171.75     62.56 o 
  10   6  12      284.84      350.64    173.62 o 
  11   6  12     1130.97     1264.33    101.70 o 
  12   6  12      219.92      302.60     78.45 o 
 -16   7  12      380.22      339.28     84.39 o 
 -15   7  12      858.13      933.13    153.35 o 
 -14   7  12        7.80       63.52     56.31 o 
 -13   7  12     1942.14     1843.98     93.41 o 
 -12   7  12      173.56      164.55     54.69 o 
 -11   7  12     1573.68     1513.12     79.16 o 
 -10   7  12      155.59      144.53     43.19 o 
  -9   7  12       12.15       63.73     39.66 o 
  -8   7  12     1650.15     1682.01     74.10 o 
  -7   7  12      878.47      844.35     51.55 o 
  -6   7  12     5593.24     5671.73    135.23 o 
  -5   7  12      107.96      139.53     35.50 o 
  -4   7  12      187.31      182.21     33.00 o 
  -3   7  12      186.71      170.16     32.02 o 
  -2   7  12     4620.60     4515.25    108.27 o 
  -1   7  12     2046.18     2008.14     91.61 o 
   0   7  12     2103.76     2161.48     56.56 o 
   1   7  12     2800.08     2872.87     73.28 o 
   2   7  12      727.35      781.15     44.88 o 
   3   7  12     1168.49     1233.84     72.75 o 
   4   7  12      216.23      258.03     77.75 o 
   5   7  12     5586.36     5729.55    162.74 o 
   6   7  12      547.92      490.45     64.76 o 
   7   7  12      503.50      650.13     71.38 o 
   8   7  12      623.08      611.22    131.45 o 
   9   7  12      257.44      356.35     70.93 o 
  10   7  12      176.38      219.84     69.86 o 
  11   7  12       95.42      183.67     73.40 o 
 -15   8  12       35.22        5.80     72.05 o 
 -14   8  12      536.07      500.70     70.82 o 
 -13   8  12        0.70      -30.98     56.91 o 
 -12   8  12     2881.66     2741.83    111.03 o 
 -11   8  12      213.79      186.53     56.17 o 
 -10   8  12      648.17      773.86     90.67 o 
  -9   8  12      343.65      239.50     52.75 o 
  -8   8  12     1205.16     1008.59     83.33 o 
  -7   8  12      857.26      926.92     56.13 o 
  -6   8  12     1672.12     1632.77     69.33 o 
  -5   8  12      807.97      891.61     52.42 o 
  -4   8  12      679.35      666.20     48.10 o 
  -3   8  12       78.23      136.40     37.43 o 
  -2   8  12       30.77       89.66     38.59 o 
  -1   8  12      260.88      301.73     42.13 o 
   0   8  12      340.99      376.70     47.57 o 
   1   8  12     1482.44     1620.46     94.40 o 
   2   8  12      138.35      193.15     71.80 o 
   3   8  12        3.44      -21.04     39.62 o 
   4   8  12     1307.93     1378.46    127.37 o 
   5   8  12      706.25      612.63     57.93 o 
   6   8  12     1127.01     1290.52     95.38 o 
   7   8  12       42.69      133.83     95.23 o 
   8   8  12       61.90       84.33     61.48 o 
   9   8  12      167.75      226.09     70.22 o 
  10   8  12        4.59       16.73     68.62 o 
 -14   9  12      571.33      487.19     91.77 o 
 -13   9  12        1.27      -67.26     67.91 o 
 -12   9  12      285.19      188.98     63.66 o 
 -11   9  12      218.40      243.79     62.09 o 
 -10   9  12      282.18      271.06     60.18 o 
  -9   9  12     1683.05     1717.29     88.63 o 
  -8   9  12       39.90       -7.11     52.51 o 
  -7   9  12      481.51      596.31     55.91 o 
  -6   9  12      240.04      133.89     45.21 o 
  -5   9  12     1035.46     1176.76     75.24 o 
  -4   9  12      163.17      167.09     53.63 o 
  -3   9  12     1818.95     1921.91     89.64 o 
  -2   9  12       47.78      -20.54     48.25 o 
  -1   9  12      144.87      141.42     44.05 o 
   0   9  12     1299.78     1246.33     63.22 o 
   1   9  12      204.33      119.93    107.19 o 
   2   9  12     1857.39     1887.79    116.91 o 
   3   9  12        6.27       36.20     93.75 o 
   4   9  12     2157.95     2111.04    258.19 o 
   5   9  12      136.43      182.67    132.88 o 
   6   9  12      614.56      723.52    139.24 o 
   7   9  12      122.35      141.63    115.18 o 
   8   9  12      186.87      253.87     70.34 o 
 -12  10  12      317.33      358.50     94.12 o 
 -11  10  12      946.57      834.29    130.01 o 
 -10  10  12       57.36      -55.21     79.89 o 
  -9  10  12      827.85      887.63    156.58 o 
  -8  10  12      804.02      877.50     97.76 o 
  -7  10  12       31.85      143.31     77.19 o 
  -6  10  12       12.59      -16.28     73.42 o 
  -5  10  12       86.49      218.74     77.00 o 
  -4  10  12      581.26      662.94     86.34 o 
  -3  10  12       82.85      146.33     59.16 o 
  -2  10  12     1088.70     1098.06     76.57 o 
  -1  10  12      676.48      773.50     89.28 o 
   0  10  12      447.20      433.02    128.15 o 
   1  10  12       56.75       86.92     76.17 o 
   2  10  12       75.89       18.81     92.36 o 
   3  10  12      396.91      461.57     87.49 o 
   4  10  12        2.62       77.16    149.81 o 
   5  10  12      239.34      182.32     85.39 o 
   6  10  12       55.52      259.51    122.72 o 
  -9  11  12        9.57       33.39     87.24 o 
  -8  11  12       11.41       63.42     86.66 o 
  -7  11  12        7.17      109.40     85.94 o 
  -6  11  12       12.85        6.79     83.79 o 
  -5  11  12       20.42      -48.90     80.30 o 
  -4  11  12      124.99      290.79     87.29 o 
  -3  11  12        2.61      -71.64    125.93 o 
  -2  11  12       59.56       43.02     82.83 o 
  -1  11  12      118.66       97.59     82.54 o 
   0  11  12        0.13     -119.39    119.39 o 
   1  11  12       63.69     -111.87    123.46 o 
   2  11  12       37.91      -86.45    124.36 o 
   3  11  12       95.69      237.54    174.11 o 
   4  11  12        2.01      112.02     86.29 o 
  -4  12  12      725.68      797.63    106.92 o 
  -3  12  12       31.60       73.11    122.89 o 
  -2  12  12       53.23      110.57     92.19 o 
  -1  12  12       15.29      -43.34    131.52 o 
 -19   1  13      584.63      693.76     72.42 o 
 -18   1  13     1559.50     1617.44     77.24 o 
 -17   1  13      487.41      496.66     55.38 o 
 -16   1  13     1631.41     1464.87     70.19 o 
 -15   1  13      164.34      176.63     43.26 o 
 -14   1  13      345.22      335.86     39.18 o 
 -13   1  13        2.35      -31.14     31.14 o 
 -12   1  13     1190.30     1244.70     45.47 o 
 -11   1  13     3371.66     3441.15     73.79 o 
 -10   1  13       71.64       58.71     22.04 o 
  -9   1  13     2133.88     2159.41     51.68 o 
  -8   1  13     2871.81     2923.75     61.33 o 
  -7   1  13     2924.50     2756.82     57.80 o 
  -6   1  13      178.18      186.09     19.61 o 
  -5   1  13    11344.44    11466.04    224.46 o 
  -4   1  13    16007.17    15828.68    255.75 o 
  -3   1  13      166.39      204.07     25.19 o 
  -2   1  13        1.25       -3.77     11.32 o 
  -1   1  13     1640.56     1755.61     40.70 o 
   0   1  13     4995.60     4826.92     92.51 o 
   1   1  13      277.14      292.94     16.66 o 
   2   1  13     3027.27     1948.11    126.92 o 
   3   1  13     1058.20     1144.74     97.83 o 
   4   1  13     2443.40     2372.26     69.11 o 
   5   1  13        7.60        6.66     26.71 o 
   6   1  13      387.97      421.44     35.92 o 
   7   1  13     6369.21     6113.70    140.85 o 
   8   1  13      304.59      339.91     38.46 o 
   9   1  13      334.64      436.53     43.45 o 
  10   1  13      223.46      132.92     40.50 o 
  11   1  13      663.36      619.73     61.42 o 
  12   1  13      135.89      230.97     55.40 o 
  13   1  13     1404.90     1270.51     90.21 o 
 -19   2  13      500.51      600.51     71.18 o 
 -18   2  13       60.19      124.27     65.52 o 
 -17   2  13     2480.76     2644.50    130.25 o 
 -16   2  13       65.69       98.20     45.04 o 
 -15   2  13     1318.38     1221.67     61.44 o 
 -14   2  13      120.01      104.51     38.92 o 
 -13   2  13      371.96      373.35     36.39 o 
 -12   2  13      772.54      835.36     41.26 o 
 -11   2  13     1018.28      978.48     38.32 o 
 -10   2  13     5131.09     4886.73     93.14 o 
  -9   2  13       15.44       19.35     19.80 o 
  -8   2  13       23.98       12.76     18.11 o 
  -7   2  13     1478.49     1403.55     42.69 o 
  -6   2  13     2383.01     2430.87     57.13 o 
  -5   2  13     5256.22     5319.25    103.73 o 
  -4   2  13     7644.49     7499.03    139.62 o 
  -3   2  13      140.61      102.85     17.94 o 
  -2   2  13      133.47      219.60     17.43 o 
  -1   2  13     5035.98     5388.06     95.11 o 
   0   2  13       18.38       21.81     11.22 o 
   1   2  13     6192.50     6157.38    163.75 o 
   2   2  13     1020.47     1050.16     38.35 o 
   3   2  13     4604.60     4863.50    112.51 o 
   4   2  13       29.15       35.25     26.00 o 
   5   2  13      417.02      438.76     35.11 o 
   6   2  13      829.01      826.99     46.17 o 
   7   2  13     1280.30     1294.89     56.39 o 
   8   2  13      620.07      613.28     44.54 o 
   9   2  13      626.60      637.68     47.16 o 
  10   2  13      185.86      157.09     48.64 o 
  11   2  13      340.82      357.92     55.86 o 
  12   2  13      316.88      403.32     61.55 o 
  13   2  13     1744.54     1737.97     93.90 o 
 -19   3  13     1771.73     1743.07     91.43 o 
 -18   3  13       44.67       83.97     50.21 o 
 -17   3  13       22.77       75.60     47.01 o 
 -16   3  13      114.86      142.77     53.94 o 
 -15   3  13     4342.43     4303.59    134.69 o 
 -14   3  13     3570.05     3404.00    115.54 o 
 -13   3  13     2769.30     2824.89     76.47 o 
 -12   3  13     2322.72     2298.94     66.37 o 
 -11   3  13      296.46      297.74     31.34 o 
 -10   3  13     2353.03     2262.21     63.67 o 
  -9   3  13      150.89      134.79     21.58 o 
  -8   3  13    16429.24    16422.63    268.84 o 
  -7   3  13       76.69      100.65     19.22 o 
  -6   3  13     2334.51     2423.95     57.87 o 
  -5   3  13     2231.90     2211.79     54.06 o 
  -4   3  13      171.08      209.33     25.19 o 
  -3   3  13    10466.59    10595.39    163.06 o 
  -2   3  13     1049.07     1074.52     30.19 o 
  -1   3  13    10834.51    10834.23    179.90 o 
   0   3  13      805.31      796.05     38.89 o 
   1   3  13       15.45       31.07     19.09 o 
   2   3  13     1010.91      955.56     37.63 o 
   3   3  13     9050.95     9548.83    200.78 o 
   4   3  13      167.36      188.51     38.38 o 
   5   3  13     4770.81     4596.81    110.07 o 
   6   3  13     1659.80     1537.27     59.05 o 
   7   3  13      744.84      716.28     44.28 o 
   8   3  13     1153.05     1146.72     58.41 o 
   9   3  13        4.77        3.04     40.04 o 
  10   3  13     3007.06     2837.73    104.77 o 
  11   3  13      320.51      391.58     58.61 o 
  12   3  13      112.24      160.17     56.42 o 
  13   3  13     1024.82      981.39     94.22 o 
 -18   4  13      154.81      187.26     53.18 o 
 -17   4  13      109.76      153.15     49.09 o 
 -16   4  13      216.22      255.27     48.87 o 
 -15   4  13     1577.18     1473.74     67.82 o 
 -14   4  13     7320.04     6990.23    163.81 o 
 -13   4  13     1598.59     1628.49     61.66 o 
 -12   4  13     2052.49     1916.02     63.80 o 
 -11   4  13       44.34       80.49     29.58 o 
 -10   4  13        7.34       -8.46     22.55 o 
  -9   4  13     7160.84     6973.25    124.64 o 
  -8   4  13      169.76      198.35     20.60 o 
  -7   4  13     8752.12     8522.70    135.73 o 
  -6   4  13      773.57      754.39     32.40 o 
  -5   4  13      266.54      284.95     20.36 o 
  -4   4  13     3248.89     3244.61     65.88 o 
  -3   4  13     1533.33     1571.11     42.27 o 
  -2   4  13     8960.67     8636.09    147.34 o 
  -1   4  13     2063.98     2193.74     50.56 o 
   0   4  13     1084.38      999.54     42.39 o 
   1   4  13      220.10      230.71     26.01 o 
   2   4  13     1074.39     1126.63     52.67 o 
   3   4  13     5355.31     5240.36    141.09 o 
   4   4  13    10255.87    10362.96    217.84 o 
   5   4  13     3914.53     3973.28    100.24 o 
   6   4  13       61.21       78.61     30.67 o 
   7   4  13      143.36      104.71     32.76 o 
   8   4  13      290.32      288.61     48.12 o 
   9   4  13     4635.56     4624.24    139.46 o 
  10   4  13       27.03       31.10     46.74 o 
  11   4  13     1293.54     1121.78     93.63 o 
  12   4  13      309.40      318.54     78.08 o 
 -18   5  13     1922.77     1601.60    156.11 o 
 -17   5  13      115.24      169.45     62.51 o 
 -16   5  13      369.64      424.68     63.75 o 
 -15   5  13       25.67       17.37     52.39 o 
 -14   5  13       43.99       38.33     41.88 o 
 -13   5  13      831.36      835.30     53.68 o 
 -12   5  13      140.38      139.94     35.99 o 
 -11   5  13     3599.13     3365.77     96.41 o 
 -10   5  13      327.03      313.75     33.98 o 
  -9   5  13     1300.78     1269.75     50.48 o 
  -8   5  13     1651.91     1624.88     61.80 o 
  -7   5  13     2375.02     2406.67     62.09 o 
  -6   5  13     3670.13     3608.21     72.87 o 
  -5   5  13     1155.33     1135.23     47.77 o 
  -4   5  13      208.35      189.16     21.74 o 
  -3   5  13       27.42       27.97     19.26 o 
  -2   5  13      186.35      176.28     21.48 o 
  -1   5  13      759.72      789.72     36.41 o 
   0   5  13     3588.33     3662.76     74.28 o 
   1   5  13        7.72       34.29     22.95 o 
   2   5  13     2465.27     2378.34     63.50 o 
   3   5  13       62.89       85.83     25.48 o 
   4   5  13       37.00       38.50     27.79 o 
   5   5  13      988.98     1005.30     61.22 o 
   6   5  13      118.31      119.00     39.06 o 
   7   5  13     3006.21     3009.09    103.09 o 
   8   5  13       40.73       53.34     54.54 o 
   9   5  13      828.01      976.40     83.72 o 
  10   5  13      290.59      260.10     64.99 o 
  11   5  13      104.20      141.27     69.26 o 
  12   5  13      839.21      879.89     93.61 o 
 -17   6  13      808.61      655.91     74.86 o 
 -16   6  13      414.37      506.30     69.04 o 
 -15   6  13      280.21      279.17     60.96 o 
 -14   6  13        6.44      -39.89     51.97 o 
 -13   6  13     1830.35     1735.73     87.59 o 
 -12   6  13     2859.49     2741.72    138.59 o 
 -11   6  13      636.46      690.49     51.24 o 
 -10   6  13     2615.97     2638.22     84.28 o 
  -9   6  13      957.12      855.08     49.83 o 
  -8   6  13       69.91        9.50     32.96 o 
  -7   6  13      717.10      662.45     62.09 o 
  -6   6  13     2996.16     2960.06     99.84 o 
  -5   6  13     5107.51     5280.80    111.85 o 
  -4   6  13     1543.58     1552.67     45.98 o 
  -3   6  13     2934.22     2894.54     84.07 o 
  -2   6  13       93.51      103.22     23.60 o 
  -1   6  13     1137.02     1065.35     61.43 o 
   0   6  13     1019.04     1041.56     51.45 o 
   1   6  13     4999.76     4938.03    127.33 o 
   2   6  13      586.57      641.04     35.93 o 
   3   6  13       20.81       38.03     36.66 o 
   4   6  13        3.89        9.43     27.32 o 
   5   6  13     1441.12     1470.12    112.26 o 
   6   6  13     2863.01     2931.67    127.48 o 
   7   6  13       11.06       82.67     53.89 o 
   8   6  13     1900.58     1910.48    205.24 o 
   9   6  13      639.75      610.19     77.49 o 
  10   6  13        5.53      -26.09     58.76 o 
  11   6  13        6.45      113.76     70.50 o 
 -16   7  13      648.93      764.17     77.32 o 
 -15   7  13        0.23       55.56     60.17 o 
 -14   7  13      219.56      184.46     59.67 o 
 -13   7  13       73.56       44.89     54.78 o 
 -12   7  13      519.34      557.05     62.34 o 
 -11   7  13      617.60      629.73     62.36 o 
 -10   7  13        6.42      -28.56     41.22 o 
  -9   7  13      510.58      475.87     47.54 o 
  -8   7  13       76.54      112.85     39.86 o 
  -7   7  13      317.34      209.93     40.86 o 
  -6   7  13       15.51       -1.46     34.55 o 
  -5   7  13      206.50      221.18     54.14 o 
  -4   7  13      154.36      155.76     33.14 o 
  -3   7  13       25.37       35.35     31.03 o 
  -2   7  13        4.69       27.88     29.87 o 
  -1   7  13     1472.12     1443.68     54.02 o 
   0   7  13       61.71       57.10     24.21 o 
   1   7  13      182.30      160.33     29.98 o 
   2   7  13      540.95      527.74     40.77 o 
   3   7  13      152.85      174.66     43.31 o 
   4   7  13       26.69       24.78     65.40 o 
   5   7  13       38.80      -16.67     47.75 o 
   6   7  13      124.10      133.76     55.65 o 
   7   7  13      252.11      346.49     65.47 o 
   8   7  13      142.74      127.30     62.08 o 
   9   7  13      219.73      277.35    102.90 o 
  10   7  13        0.62      -96.25    105.70 o 
 -15   8  13       29.72       50.77     64.21 o 
 -14   8  13      206.09      161.49     63.93 o 
 -13   8  13      379.46      367.56     66.42 o 
 -12   8  13       92.35      152.53     59.27 o 
 -11   8  13       17.72       60.93     53.72 o 
 -10   8  13     1721.87     1794.21     88.95 o 
  -9   8  13      505.88      544.14     94.90 o 
  -8   8  13       16.33        0.53     42.54 o 
  -7   8  13      449.42      517.55     64.81 o 
  -6   8  13     2279.60     2399.90     84.14 o 
  -5   8  13      216.84      214.20     41.24 o 
  -4   8  13       27.93       62.19     39.09 o 
  -3   8  13     1686.21     1648.90     66.28 o 
  -2   8  13     1190.39     1186.97     58.71 o 
  -1   8  13      537.91      584.23     47.48 o 
   0   8  13      363.27      395.01     59.67 o 
   1   8  13      647.96      798.58     62.82 o 
   2   8  13      414.11      443.32    135.88 o 
   3   8  13      656.37      681.71     57.33 o 
   4   8  13      538.56      559.25     56.74 o 
   5   8  13       23.50       50.41     52.66 o 
   6   8  13      286.27      291.40     63.28 o 
   7   8  13        2.17       65.93     61.62 o 
   8   8  13      349.64      384.02     75.11 o 
   9   8  13       50.50      102.74     69.10 o 
 -13   9  13      104.57      105.25     64.84 o 
 -12   9  13       74.44       94.12     62.35 o 
 -11   9  13      504.43      536.60     69.77 o 
 -10   9  13      185.87      192.29     61.97 o 
  -9   9  13      695.27      701.85     88.82 o 
  -8   9  13       21.13       -9.81     50.11 o 
  -7   9  13      159.48      196.32     48.64 o 
  -6   9  13      364.03      455.89     58.69 o 
  -5   9  13     1441.83     1403.82     89.98 o 
  -4   9  13      909.24      945.04     68.20 o 
  -3   9  13       72.47       92.45     53.92 o 
  -2   9  13      118.90       83.09     65.28 o 
  -1   9  13       80.06       75.69     44.44 o 
   0   9  13      876.86     1126.09    145.54 o 
   1   9  13       52.48       76.32    107.94 o 
   2   9  13     1213.83     1291.25    137.51 o 
   3   9  13        4.07       25.70     75.54 o 
   4   9  13      279.05      318.56    172.06 o 
   5   9  13      200.96      476.56    126.11 o 
   6   9  13      909.10      787.26    145.78 o 
   7   9  13      687.28     1099.88    159.58 o 
   8   9  13       35.35      120.24    103.28 o 
 -11  10  13        9.01       34.72     64.32 o 
 -10  10  13        7.77       45.12     81.57 o 
  -9  10  13     1436.88     1605.23    118.03 o 
  -8  10  13      137.01      210.67     82.46 o 
  -7  10  13      244.26      267.40     82.15 o 
  -6  10  13        1.06       40.10     60.17 o 
  -5  10  13       13.68      -30.93     58.05 o 
  -4  10  13      889.07      975.52     76.21 o 
  -3  10  13       38.14       77.59     58.77 o 
  -2  10  13     1081.10     1242.61     78.77 o 
  -1  10  13       15.74      112.60    261.25 o 
   0  10  13        7.63      -26.38    117.45 o 
   1  10  13      119.28      177.25     92.01 o 
   2  10  13      385.32      437.45    200.47 o 
   3  10  13      449.48      465.81     88.83 o 
   4  10  13      577.39      646.55    131.37 o 
   5  10  13      862.65     1104.76    155.14 o 
   6  10  13        4.70      352.10    129.69 o 
  -9  11  13        1.30       53.13    160.14 o 
  -8  11  13     2200.41     2118.05    137.85 o 
  -7  11  13        2.76        1.79     84.19 o 
  -6  11  13      878.05      831.95    102.27 o 
  -5  11  13       48.42        9.37     82.72 o 
  -4  11  13      437.95      190.35    130.14 o 
  -3  11  13      757.05      782.15     98.08 o 
  -2  11  13      440.70      494.17    171.11 o 
  -1  11  13     1259.73      917.56    155.55 o 
   0  11  13       51.83     -116.11    124.59 o 
   1  11  13       10.12      -12.85    126.77 o 
   2  11  13      313.05      270.14    132.60 o 
   3  11  13     1656.46     1383.52    114.41 o 
 -19   0  14      142.82      191.18     77.84 o 
 -18   0  14     1031.26     1241.22    101.46 o 
 -17   0  14     2762.34     2718.08    135.38 o 
 -16   0  14     4123.85     4228.62    167.08 o 
 -15   0  14     8524.81     8701.25    276.69 o 
 -14   0  14      248.51      230.45     60.31 o 
 -13   0  14     1749.02     1662.55     77.02 o 
 -12   0  14      986.99      846.48     53.10 o 
 -11   0  14     5918.75     5548.17    149.28 o 
 -10   0  14     2157.25     2072.00     75.05 o 
  -9   0  14     3738.23     3663.87    105.81 o 
  -8   0  14    10282.65     9995.94    239.29 o 
  -7   0  14     1741.93     1641.73     61.66 o 
  -6   0  14     3774.33     3873.30    104.24 o 
  -5   0  14     1479.43     1507.53     56.29 o 
  -4   0  14    12669.08    12591.42    292.34 o 
  -3   0  14      254.42      220.63     24.78 o 
  -2   0  14     3451.19     3226.83     88.30 o 
   0   0  14      284.25      242.92     31.18 o 
   2   0  14     1573.79     1597.33     73.92 o 
   3   0  14    43333.83    44068.32   1210.90 o 
   4   0  14      634.23      632.37     56.23 o 
   5   0  14     3462.36     3539.40    130.81 o 
   6   0  14       12.10       -2.91     44.92 o 
   7   0  14     4861.92     4916.52    170.63 o 
   8   0  14     1174.81     1254.43     82.12 o 
   9   0  14     2142.65     2093.73    106.38 o 
  10   0  14     1602.38     1536.17     92.94 o 
  11   0  14      168.28      161.16     64.52 o 
  12   0  14      515.27      605.12    112.91 o 
  13   0  14        9.96      -28.39     92.83 o 
 -19   1  14      525.18      542.03    133.89 o 
 -18   1  14     1645.90     1706.01     79.23 o 
 -17   1  14       37.71       51.38     47.62 o 
 -16   1  14      574.72      561.41     59.08 o 
 -15   1  14     1104.32     1207.87     62.18 o 
 -14   1  14     1113.58     1088.96     50.90 o 
 -13   1  14     1987.69     1883.90     63.41 o 
 -12   1  14        6.85       14.25     26.40 o 
 -11   1  14     1049.04     1091.65     44.07 o 
 -10   1  14     2531.11     2492.42     59.45 o 
  -9   1  14     1970.80     2039.22     55.55 o 
  -8   1  14     2760.15     2752.61     59.77 o 
  -7   1  14        1.44       33.48     18.26 o 
  -6   1  14      100.17      120.26     21.42 o 
  -5   1  14    11250.66    11267.23    204.76 o 
  -4   1  14      857.46      842.98     31.67 o 
  -3   1  14    10629.62    11245.15    227.18 o 
  -2   1  14      282.43      341.75     22.60 o 
  -1   1  14     2464.04     2565.96     63.84 o 
   0   1  14     2207.11     2100.94     49.46 o 
   1   1  14      759.30      786.39     33.75 o 
   2   1  14     1757.21     1765.37     56.85 o 
   3   1  14     2948.58     3120.70     81.97 o 
   4   1  14     5995.61     6001.66    135.27 o 
   5   1  14     1321.83     1312.60     53.97 o 
   6   1  14      670.78      610.41     41.23 o 
   7   1  14     2098.84     2060.89     98.07 o 
   8   1  14     1056.46     1052.46     53.98 o 
   9   1  14      522.59      633.06     47.79 o 
  10   1  14     1027.51     1021.62     59.54 o 
  11   1  14        3.05        1.33     49.50 o 
  12   1  14        9.34       -4.25     52.91 o 
  13   1  14       72.67       55.48     66.59 o 
 -19   2  14     1146.59     1129.14     82.56 o 
 -18   2  14      721.64      641.61     70.21 o 
 -17   2  14     1001.61      851.91     71.16 o 
 -16   2  14      222.24      297.67     49.63 o 
 -15   2  14      139.56       69.01     41.82 o 
 -14   2  14     3659.67     3755.02    180.75 o 
 -13   2  14       46.81       57.70     33.19 o 
 -12   2  14     3922.98     4265.87    143.02 o 
 -11   2  14     1376.39     1413.08     46.64 o 
 -10   2  14      440.17      435.87     28.56 o 
  -9   2  14      261.94      279.60     24.72 o 
  -8   2  14     1989.80     1946.68     48.67 o 
  -7   2  14    10261.79    10200.06    188.43 o 
  -6   2  14     1642.79     1650.32     83.76 o 
  -5   2  14     2482.32     2335.36     60.61 o 
  -4   2  14      216.49      161.46     31.68 o 
  -3   2  14     4340.27     4511.08     90.50 o 
  -2   2  14       26.91       38.69     15.19 o 
  -1   2  14     7721.37     7760.77    132.30 o 
   0   2  14     5271.31     5268.67     97.99 o 
   1   2  14     1422.14     1512.64     51.92 o 
   2   2  14      969.15     1000.11     43.58 o 
   3   2  14        9.33       44.66     25.12 o 
   4   2  14     4961.85     5010.21    117.47 o 
   5   2  14      416.42      485.06     37.41 o 
   6   2  14     4226.85     4303.49    108.09 o 
   7   2  14      802.52      885.53     49.47 o 
   8   2  14       88.89       93.54     36.26 o 
   9   2  14        8.85      -27.54     35.77 o 
  10   2  14      433.28      360.79     55.62 o 
  11   2  14     2166.23     2297.86    101.94 o 
  12   2  14      214.27      213.89     58.78 o 
  13   2  14      770.64      633.69    140.02 o 
 -18   3  14       42.37        3.01     50.05 o 
 -17   3  14      597.55      512.39     56.00 o 
 -16   3  14      165.77      155.16     54.72 o 
 -15   3  14       14.72       25.53     47.74 o 
 -14   3  14      645.92      641.99     52.34 o 
 -13   3  14     2044.22     2185.38     88.44 o 
 -12   3  14       42.62       24.99     30.13 o 
 -11   3  14      337.92      464.87     33.99 o 
 -10   3  14       85.41       53.67     26.09 o 
  -9   3  14     2272.32     2177.21     55.73 o 
  -8   3  14      766.11      726.91     46.68 o 
  -7   3  14     1056.78     1005.11     37.18 o 
  -6   3  14     3900.49     3896.64     75.23 o 
  -5   3  14     2099.18     2012.64     66.56 o 
  -4   3  14     1944.40     2012.06     51.85 o 
  -3   3  14        6.34        1.13     14.82 o 
  -2   3  14     4425.91     4536.22     77.30 o 
  -1   3  14      604.94      587.75     24.89 o 
   0   3  14     1997.95     1981.85     46.42 o 
   1   3  14      572.73      601.98     42.97 o 
   2   3  14        5.51       39.46     21.09 o 
   3   3  14      715.53      706.67     58.36 o 
   4   3  14     1960.02     1939.37     63.71 o 
   5   3  14     1558.35     1584.47     58.98 o 
   6   3  14      229.89      219.07     33.60 o 
   7   3  14      420.73      480.33     40.75 o 
   8   3  14      286.63      330.55     40.69 o 
   9   3  14       89.11       97.81     46.33 o 
  10   3  14      339.22      303.50     56.65 o 
  11   3  14       18.45       30.14     52.35 o 
  12   3  14      866.13      992.70     77.12 o 
 -18   4  14      147.45       75.75     52.39 o 
 -17   4  14      173.66      260.83     53.26 o 
 -16   4  14        2.65      -42.81     45.47 o 
 -15   4  14       50.34       75.26     43.80 o 
 -14   4  14      234.04      228.79     43.94 o 
 -13   4  14       13.39       49.76     34.77 o 
 -12   4  14      379.35      405.34     38.40 o 
 -11   4  14       33.53       23.22     30.54 o 
 -10   4  14      118.29      163.81     34.12 o 
  -9   4  14      526.62      562.17     33.60 o 
  -8   4  14     3138.18     3076.56     61.20 o 
  -7   4  14     3752.05     3637.99     67.64 o 
  -6   4  14     1056.31     1142.38     34.83 o 
  -5   4  14     2492.29     2484.64     52.21 o 
  -4   4  14     4050.66     4081.48     87.38 o 
  -3   4  14        6.47       20.97     17.76 o 
  -2   4  14       33.36       23.80     17.73 o 
  -1   4  14     2428.53     2418.84     57.25 o 
   0   4  14      222.06      193.89     25.13 o 
   1   4  14      660.93      666.12     33.34 o 
   2   4  14        3.97        3.39     22.05 o 
   3   4  14     1326.60     1405.61     54.36 o 
   4   4  14      841.73      818.95     44.60 o 
   5   4  14        9.66        1.71     37.47 o 
   6   4  14      398.52      393.96     38.00 o 
   7   4  14      761.45      769.86     56.67 o 
   8   4  14      177.77      159.16     45.42 o 
   9   4  14        2.32      -45.87     45.87 o 
  10   4  14       46.57      -22.98     62.54 o 
  11   4  14      158.47      198.65     70.71 o 
  12   4  14      171.44      127.79     74.06 o 
 -17   5  14      951.92     1037.74     80.58 o 
 -16   5  14      438.80      450.54     64.80 o 
 -15   5  14      744.32      834.70     59.00 o 
 -14   5  14      568.54      628.39     52.29 o 
 -13   5  14     3830.10     3733.29     95.36 o 
 -12   5  14      434.05      503.53     41.64 o 
 -11   5  14     2880.43     2628.36     75.03 o 
 -10   5  14     2336.31     2168.36     65.69 o 
  -9   5  14      772.71      807.55     41.26 o 
  -8   5  14      427.68      397.96     37.48 o 
  -7   5  14     3587.38     3494.14     79.38 o 
  -6   5  14     1767.69     1720.59     47.65 o 
  -5   5  14       93.63       59.29     21.64 o 
  -4   5  14      454.29      441.04     27.12 o 
  -3   5  14        6.19       17.64     19.95 o 
  -2   5  14     5567.76     5456.94    101.46 o 
  -1   5  14      757.33      709.86     31.08 o 
   0   5  14     2588.03     2583.20     66.50 o 
   1   5  14     3641.79     3497.27     81.81 o 
   2   5  14     1134.53     1099.36     43.60 o 
   3   5  14      297.60      257.54     32.45 o 
   4   5  14      555.85      536.33     39.00 o 
   5   5  14     1740.54     1798.64     64.94 o 
   6   5  14      393.28      376.62     46.78 o 
   7   5  14      768.76      756.15     58.92 o 
   8   5  14      551.72      512.42     77.47 o 
   9   5  14      756.62      728.41    134.23 o 
  10   5  14      872.98      879.04     89.57 o 
  11   5  14      966.44      984.27     95.42 o 
 -17   6  14      220.08      277.87     67.64 o 
 -16   6  14      156.84       70.30     61.76 o 
 -15   6  14      184.14      140.13     58.99 o 
 -14   6  14      148.45       84.68     65.24 o 
 -13   6  14       38.00       -1.56     50.88 o 
 -12   6  14      636.42      689.33     55.03 o 
 -11   6  14     2211.54     2171.64     79.30 o 
 -10   6  14      344.08      420.27     45.57 o 
  -9   6  14      235.68      272.06     41.44 o 
  -8   6  14        7.53      -12.30     36.67 o 
  -7   6  14     1573.10     1603.43     73.35 o 
  -6   6  14      390.81      379.23     39.14 o 
  -5   6  14     3103.35     3167.56    147.58 o 
  -4   6  14      228.25      229.45     25.69 o 
  -3   6  14     1003.02     1029.23     38.02 o 
  -2   6  14      501.83      602.62     31.32 o 
  -1   6  14      116.87      200.88     47.37 o 
   0   6  14      106.87      131.05     26.80 o 
   1   6  14     2997.13     3020.48     79.99 o 
   2   6  14      787.75      803.64     52.40 o 
   3   6  14      739.13      776.74     40.85 o 
   4   6  14     1399.34     1335.62     56.92 o 
   5   6  14      426.45      459.64     61.40 o 
   6   6  14      791.69      766.65    100.08 o 
   7   6  14      125.59      199.34     59.42 o 
   8   6  14      229.22      290.09     66.95 o 
   9   6  14      534.14      732.32     83.39 o 
  10   6  14      126.52       74.57     68.56 o 
 -16   7  14     1168.49     1308.53    104.50 o 
 -15   7  14       49.40       32.25     59.17 o 
 -14   7  14     1818.37     1879.03    107.82 o 
 -13   7  14       19.55       11.47     52.65 o 
 -12   7  14      265.43      227.75     56.10 o 
 -11   7  14      955.55      975.46     61.47 o 
 -10   7  14     4935.22     5011.41    130.04 o 
  -9   7  14     2224.53     2283.48     82.08 o 
  -8   7  14      657.27      707.86     50.32 o 
  -7   7  14        3.04      -16.38     37.60 o 
  -6   7  14     1126.43     1160.48     92.42 o 
  -5   7  14     1676.98     1743.48     67.29 o 
  -4   7  14      508.77      557.28     40.31 o 
  -3   7  14     9535.29     9480.91    184.45 o 
  -2   7  14      619.52      610.48     39.98 o 
  -1   7  14      706.23      710.88     40.96 o 
   0   7  14      142.05      163.93     30.56 o 
   1   7  14     1289.02     1299.01     70.90 o 
   2   7  14     4900.89     5126.45    129.40 o 
   3   7  14      225.48      232.80     55.79 o 
   4   7  14     1201.18     1175.73     82.12 o 
   5   7  14      541.30      577.52     67.25 o 
   6   7  14      278.33      269.41     62.26 o 
   7   7  14      348.31      341.37     67.32 o 
   8   7  14     2167.33     2204.93    289.63 o 
   9   7  14      983.56      968.99     93.19 o 
  10   7  14      973.76      726.14    153.01 o 
 -14   8  14      502.39      576.03     89.28 o 
 -13   8  14        4.94       40.61     59.68 o 
 -12   8  14      161.52      248.77     87.80 o 
 -11   8  14      487.68      475.60     63.93 o 
 -10   8  14        4.01        9.00     46.63 o 
  -9   8  14     1982.81     1930.02     78.85 o 
  -8   8  14      500.01      533.67     52.62 o 
  -7   8  14     1260.81     1367.20     93.88 o 
  -6   8  14      240.92      274.08     97.66 o 
  -5   8  14       14.67       -3.70     38.74 o 
  -4   8  14     2094.70     2131.44     76.80 o 
  -3   8  14      333.32      331.54     43.76 o 
  -2   8  14     1297.11     1247.88     61.61 o 
  -1   8  14      395.23      380.76     53.18 o 
   0   8  14       69.89       37.21     49.01 o 
   1   8  14      396.99      454.33     57.14 o 
   2   8  14       79.38       -8.72     75.07 o 
   3   8  14     1371.86     1411.85     88.48 o 
   4   8  14      922.31     1112.52    163.22 o 
   5   8  14       92.47      213.01     58.74 o 
   6   8  14      454.70      510.03     70.80 o 
   7   8  14      275.71      330.50     76.27 o 
   8   8  14      589.90      679.39     83.61 o 
 -13   9  14     1174.15     1190.15     87.12 o 
 -12   9  14       41.92       37.86     61.33 o 
 -11   9  14      296.10      347.83     67.12 o 
 -10   9  14        1.48        2.19     56.92 o 
  -9   9  14      878.29      871.22    106.35 o 
  -8   9  14      857.38      931.55     78.66 o 
  -7   9  14      627.97      715.54     95.76 o 
  -6   9  14     2714.80     2800.47     94.75 o 
  -5   9  14      560.40      488.71     61.31 o 
  -4   9  14        0.86       -0.76     50.48 o 
  -3   9  14      141.91       95.54     52.57 o 
  -2   9  14      798.48      977.25     68.25 o 
  -1   9  14     1438.19     1469.56     82.02 o 
   0   9  14     2603.78     2419.42    140.76 o 
   1   9  14       12.20       86.16     76.17 o 
   2   9  14        3.96       27.05     91.40 o 
   3   9  14       11.25        5.17     79.47 o 
   4   9  14      377.24      385.94    122.36 o 
   5   9  14     1528.20     1482.48    164.41 o 
   6   9  14      287.58      338.57    131.15 o 
   7   9  14       13.39      192.07    129.67 o 
 -11  10  14       36.61      134.28     65.85 o 
 -10  10  14       34.25      -50.13     80.87 o 
  -9  10  14        0.74       58.89    149.02 o 
  -8  10  14      155.40      186.58     82.17 o 
  -7  10  14      726.16      623.77     90.34 o 
  -6  10  14      567.47      539.67     70.68 o 
  -5  10  14       41.67       22.19     61.68 o 
  -4  10  14       65.32       90.29     59.14 o 
  -3  10  14      203.55      248.55     61.22 o 
  -2  10  14        0.10       24.84     69.89 o 
  -1  10  14      532.72      380.03    129.67 o 
   0  10  14      298.59      335.27    129.03 o 
   1  10  14      108.40      -32.33    108.53 o 
   2  10  14      313.49      327.72    220.46 o 
   3  10  14      100.01      203.89    135.46 o 
   4  10  14      190.92      218.33    121.00 o 
   5  10  14      219.48      451.54    131.40 o 
  -8  11  14       59.38      149.67     88.75 o 
  -7  11  14        4.95       30.42     86.23 o 
  -6  11  14       40.91      158.78     87.97 o 
  -5  11  14       22.15      -53.03     82.47 o 
  -4  11  14       36.13      218.03     86.64 o 
  -3  11  14       66.30       86.48    182.75 o 
  -2  11  14       36.59      -27.32    125.45 o 
  -1  11  14        6.61     -126.24    126.24 o 
   0  11  14      107.47       25.47    129.70 o 
   1  11  14      118.49     -103.63    127.00 o 
   2  11  14      145.88      149.69    133.25 o 
 -19   1  15      365.82      406.97     67.76 o 
 -18   1  15       18.99       30.31     50.90 o 
 -17   1  15       11.21        1.62     47.40 o 
 -16   1  15       55.11       66.67     45.13 o 
 -15   1  15     3472.16     3567.92     93.42 o 
 -14   1  15      894.64      887.21     47.91 o 
 -13   1  15     2059.35     2023.61     64.42 o 
 -12   1  15      567.27      607.58     35.09 o 
 -11   1  15      228.89      250.98     28.08 o 
 -10   1  15     2991.27     3052.41     67.75 o 
  -9   1  15      243.64      261.15     25.39 o 
  -8   1  15     4736.93     4522.59    103.68 o 
  -7   1  15     1619.01     1639.67     44.57 o 
  -6   1  15      106.02      160.03     19.85 o 
  -5   1  15      795.08      704.49     58.92 o 
  -4   1  15     3496.27     3439.89     73.81 o 
  -3   1  15     5342.47     5263.77    115.21 o 
  -2   1  15     1250.81     1212.22     42.18 o 
  -1   1  15     6672.17     6658.90    140.30 o 
   0   1  15     1614.83     1672.88     50.70 o 
   1   1  15       10.36       39.15     23.39 o 
   2   1  15      470.82      559.32     51.78 o 
   3   1  15    11454.58    11501.19    238.67 o 
   4   1  15     4895.70     5007.98    118.59 o 
   5   1  15      368.45      392.43     37.46 o 
   6   1  15     1181.76     1204.51     54.95 o 
   7   1  15      379.29      359.39     40.36 o 
   8   1  15      381.58      369.76     43.38 o 
   9   1  15       50.91       12.08     47.65 o 
  10   1  15     1529.79     1398.01     66.71 o 
  11   1  15      305.61      281.16     58.49 o 
  12   1  15      521.41      519.37     84.18 o 
 -19   2  15       53.99      -68.98     69.79 o 
 -18   2  15      392.72      478.97     67.89 o 
 -17   2  15      176.81      229.18     57.53 o 
 -16   2  15     2211.07     2239.99    102.21 o 
 -15   2  15      161.71       96.75     40.19 o 
 -14   2  15     3042.88     3082.43     84.66 o 
 -13   2  15     1316.04     1186.10     51.76 o 
 -12   2  15      137.67      143.96     32.33 o 
 -11   2  15       27.96       -2.47     25.51 o 
 -10   2  15      329.37      331.67     27.64 o 
  -9   2  15     4616.07     4422.41     86.68 o 
  -8   2  15      825.65      838.31     32.57 o 
  -7   2  15     8331.63     8108.72    140.46 o 
  -6   2  15      663.48      684.41     30.83 o 
  -5   2  15     2152.14     2063.88     61.53 o 
  -4   2  15      607.35      548.09     48.20 o 
  -3   2  15     1733.21     1557.52     44.74 o 
  -2   2  15     1535.03     1670.88     77.12 o 
  -1   2  15      376.83      430.70     23.45 o 
   0   2  15      761.91      781.49     33.79 o 
   1   2  15     1940.32     1878.28     71.20 o 
   2   2  15     3692.46     3712.38     93.10 o 
   3   2  15     1760.81     1805.63    100.17 o 
   4   2  15     2852.75     2856.38     79.17 o 
   5   2  15      205.30      217.77     32.72 o 
   6   2  15      513.09      498.98     41.38 o 
   7   2  15       89.27       88.88     35.41 o 
   8   2  15       10.80       26.53     36.01 o 
   9   2  15     2137.90     2075.82     76.73 o 
  10   2  15      149.45      116.89     51.05 o 
  11   2  15      849.88      826.92     71.86 o 
  12   2  15       52.32       21.86     57.88 o 
 -18   3  15     2787.46     2879.46    102.34 o 
 -17   3  15        3.51      -32.54     53.53 o 
 -16   3  15     1379.24     1337.73     78.16 o 
 -15   3  15        1.04       44.32     49.55 o 
 -14   3  15      133.16      144.30     43.38 o 
 -13   3  15     2478.70     2363.68     70.36 o 
 -12   3  15     5371.45     5004.53    175.92 o 
 -11   3  15     9833.25     9599.96    183.32 o 
 -10   3  15     1177.98     1095.63     44.65 o 
  -9   3  15      295.37      357.27     27.30 o 
  -8   3  15      370.43      439.35     36.37 o 
  -7   3  15     2701.24     2702.57     60.37 o 
  -6   3  15      508.35      494.26     26.37 o 
  -5   3  15     5637.23     5651.18    102.71 o 
  -4   3  15      161.68      152.29     19.93 o 
  -3   3  15      644.33      635.49     31.57 o 
  -2   3  15        7.28       14.62     14.95 o 
  -1   3  15      291.43      395.23     26.84 o 
   0   3  15     6100.88     5953.90    118.35 o 
   1   3  15      484.08      488.02     35.63 o 
   2   3  15     1664.10     1740.68     60.12 o 
   3   3  15      447.43      492.54     37.20 o 
   4   3  15      897.61      821.60     43.64 o 
   5   3  15     1991.64     2007.55     68.01 o 
   6   3  15      511.82      570.37     43.15 o 
   7   3  15     5489.10     5494.55    132.97 o 
   8   3  15        5.41      -22.41     49.01 o 
   9   3  15      187.27      202.30     52.23 o 
  10   3  15       11.67      -40.39     50.14 o 
  11   3  15      710.12      696.70     68.83 o 
  12   3  15     1301.38     1179.23    161.04 o 
 -18   4  15        5.77       10.38     51.47 o 
 -17   4  15     2024.47     2187.47     90.44 o 
 -16   4  15      190.44      212.94     50.07 o 
 -15   4  15      643.35      663.26     83.97 o 
 -14   4  15      214.03      234.93     40.44 o 
 -13   4  15      634.98      584.87     58.84 o 
 -12   4  15     1484.09     1563.87     60.18 o 
 -11   4  15      677.31      702.67     41.63 o 
 -10   4  15     5894.40     5888.91    110.57 o 
  -9   4  15       67.39       80.99     24.78 o 
  -8   4  15     1501.81     1481.76     41.94 o 
  -7   4  15      842.85      878.49     31.52 o 
  -6   4  15    14380.35    14127.29    216.86 o 
  -5   4  15     6619.72     6603.56    109.30 o 
  -4   4  15     2980.50     2896.11     62.60 o 
  -3   4  15     2332.29     2507.96     79.28 o 
  -2   4  15       60.17       54.66     19.36 o 
  -1   4  15     2684.94     2740.30     60.44 o 
   0   4  15      134.54      136.41     25.46 o 
   1   4  15    12928.74    13078.90    240.07 o 
   2   4  15       47.52       43.87     27.84 o 
   3   4  15     1088.81     1115.77     49.90 o 
   4   4  15      110.57       89.23     31.43 o 
   5   4  15     2253.72     2152.48     81.05 o 
   6   4  15     2547.06     2443.98     77.34 o 
   7   4  15      311.15      347.97     54.18 o 
   8   4  15     2744.72     2770.74    102.96 o 
   9   4  15       40.35       16.79     49.00 o 
  10   4  15        0.62      -20.60     81.57 o 
  11   4  15      106.82       32.84     69.79 o 
 -17   5  15      164.39      169.74     64.86 o 
 -16   5  15      885.91      937.45     79.79 o 
 -15   5  15      679.15      694.25     68.84 o 
 -14   5  15      399.78      371.79     48.53 o 
 -13   5  15     1131.73     1184.59     55.27 o 
 -12   5  15      589.13      558.12     43.58 o 
 -11   5  15       31.03       24.86     33.77 o 
 -10   5  15     3416.37     3247.70     82.59 o 
  -9   5  15      135.40      101.28     30.65 o 
  -8   5  15     1056.74     1120.90     47.05 o 
  -7   5  15      228.72      246.25     26.28 o 
  -6   5  15     1120.42     1162.48     40.02 o 
  -5   5  15     2998.13     3134.99     68.35 o 
  -4   5  15     1117.30     1118.36     61.26 o 
  -3   5  15     2569.98     2508.36     59.34 o 
  -2   5  15      571.97      641.44     41.37 o 
  -1   5  15     1612.29     1611.90     47.20 o 
   0   5  15      571.80      582.37     34.76 o 
   1   5  15      303.45      358.30     50.45 o 
   2   5  15       68.96       38.15     26.42 o 
   3   5  15      160.37      171.04     33.45 o 
   4   5  15     2690.15     2602.87     79.93 o 
   5   5  15     1538.65     1480.19     61.14 o 
   6   5  15      221.89      269.45     47.65 o 
   7   5  15      264.62      230.29     47.70 o 
   8   5  15      731.54      725.44     78.26 o 
   9   5  15        3.40      -60.12     60.37 o 
  10   5  15     1144.15     1128.48    203.47 o 
  11   5  15       13.43      119.28     74.27 o 
 -16   6  15      358.04      303.88     71.66 o 
 -15   6  15        0.62        5.29     56.07 o 
 -14   6  15     1641.66     1689.13    181.46 o 
 -13   6  15      722.76      729.57     58.62 o 
 -12   6  15       85.77       44.30     44.19 o 
 -11   6  15        1.73        2.64     41.61 o 
 -10   6  15      938.62      890.32     54.78 o 
  -9   6  15     3540.67     3633.37    101.79 o 
  -8   6  15       28.28       36.36     36.12 o 
  -7   6  15     1645.56     1585.97     63.09 o 
  -6   6  15      345.80      374.88     39.74 o 
  -5   6  15      343.07      296.62     33.79 o 
  -4   6  15      879.58      959.23     64.82 o 
  -3   6  15      711.90      730.79     38.54 o 
  -2   6  15     8721.82     8744.82    153.69 o 
  -1   6  15       41.69        7.59     27.78 o 
   0   6  15     2716.75     2737.45     73.08 o 
   1   6  15       94.48      112.00     29.30 o 
   2   6  15     3361.41     3310.51     82.48 o 
   3   6  15       18.37        0.82     31.44 o 
   4   6  15     2821.18     2564.88     87.08 o 
   5   6  15      853.13      888.73     74.92 o 
   6   6  15      185.12      239.28     59.73 o 
   7   6  15        7.64       37.27     56.83 o 
   8   6  15      314.36      388.53    123.84 o 
   9   6  15      759.58      811.08     87.54 o 
  10   6  15      158.85      205.23    130.06 o 
 -15   7  15      108.01       46.34     69.24 o 
 -14   7  15       27.30       90.37     63.38 o 
 -13   7  15       34.85       31.25     55.20 o 
 -12   7  15      168.22      176.32     49.52 o 
 -11   7  15       18.46        2.05     45.37 o 
 -10   7  15       17.42       35.90     43.56 o 
  -9   7  15      408.27      361.25     47.65 o 
  -8   7  15      510.64      436.87     46.46 o 
  -7   7  15      829.28      865.77     69.35 o 
  -6   7  15      919.38      965.06     53.89 o 
  -5   7  15       58.45       48.95     36.81 o 
  -4   7  15        1.32       34.36     33.13 o 
  -3   7  15        6.16       -5.61     31.85 o 
  -2   7  15      699.77      715.00     43.02 o 
  -1   7  15       57.01       41.93     39.08 o 
   0   7  15      131.25      176.79     31.34 o 
   1   7  15      135.42      133.73     35.30 o 
   2   7  15      297.38      312.40     39.55 o 
   3   7  15      641.95      662.18     85.22 o 
   4   7  15      127.11      176.17     55.21 o 
   5   7  15      563.88      542.98     69.55 o 
   6   7  15      187.88      191.51     63.19 o 
   7   7  15        2.96       49.94     59.45 o 
   8   7  15      235.43      304.28     71.48 o 
   9   7  15       32.67       90.25     76.27 o 
 -14   8  15     1640.51     1757.07     97.79 o 
 -13   8  15     1744.95     1767.57     93.91 o 
 -12   8  15      178.73      189.63     58.93 o 
 -11   8  15       58.72       51.74     50.64 o 
 -10   8  15      978.20     1077.41     66.00 o 
  -9   8  15     1102.99     1205.98     66.43 o 
  -8   8  15       62.69       90.31     46.30 o 
  -7   8  15      587.97      619.84     53.16 o 
  -6   8  15       83.23      109.71     43.94 o 
  -5   8  15       36.35       71.73     41.70 o 
  -4   8  15       85.36      109.88     42.09 o 
  -3   8  15      515.40      523.75     46.62 o 
  -2   8  15      974.43     1056.13     58.50 o 
  -1   8  15        1.46       18.47     55.43 o 
   0   8  15        5.97      -10.02     56.07 o 
   1   8  15     1931.91     1877.03    100.23 o 
   2   8  15     1630.55     1562.44    108.83 o 
   3   8  15      266.94      284.28     59.23 o 
   4   8  15      664.53      849.68     79.06 o 
   5   8  15     1067.92     1175.47     90.05 o 
   6   8  15      160.96      204.45     65.61 o 
   7   8  15        2.63       44.53     64.75 o 
   8   8  15       88.44      203.76     70.76 o 
 -13   9  15      852.74     1030.29     84.84 o 
 -12   9  15       16.75       75.23     63.40 o 
 -11   9  15        0.03       15.84     60.22 o 
 -10   9  15       81.20       42.79     60.40 o 
  -9   9  15      333.21      271.58     54.94 o 
  -8   9  15      828.86      933.94     65.00 o 
  -7   9  15      910.98      898.22     62.74 o 
  -6   9  15       31.89       70.05     46.14 o 
  -5   9  15      164.55      135.61     58.20 o 
  -4   9  15      844.43      950.65     69.81 o 
  -3   9  15      974.23      978.43     69.43 o 
  -2   9  15      150.78       90.28     66.70 o 
  -1   9  15     1355.66     1364.29     82.84 o 
   0   9  15       29.73      122.26     81.08 o 
   1   9  15       96.83       52.64    243.60 o 
   2   9  15      117.96       67.84    205.28 o 
   3   9  15      398.47      334.19    127.11 o 
   4   9  15      740.43      769.24    149.87 o 
   5   9  15      197.45      360.24    141.34 o 
   6   9  15      280.75      179.07    134.25 o 
 -10  10  15      176.94      255.25     87.05 o 
  -9  10  15       12.79       28.12     81.89 o 
  -8  10  15      600.61      632.14    123.63 o 
  -7  10  15       76.34        7.11     63.92 o 
  -6  10  15     1577.99     1630.11    155.78 o 
  -5  10  15      516.54      601.63     70.68 o 
  -4  10  15      219.20      276.47     70.12 o 
  -3  10  15       76.08      113.70     59.05 o 
  -2  10  15      162.09       85.57     76.15 o 
  -1  10  15       96.93      169.74    125.26 o 
   0  10  15        7.20      -22.08    117.89 o 
   1  10  15      799.78      826.90    100.00 o 
   2  10  15       12.56      -32.53    153.07 o 
   3  10  15       20.14      194.08    128.55 o 
   4  10  15       21.87       89.56    122.99 o 
  -7  11  15      120.85      211.21    298.63 o 
  -6  11  15       23.07      -21.27     84.99 o 
  -5  11  15      868.19      951.97     84.49 o 
  -4  11  15      580.22      601.90     76.45 o 
  -3  11  15        3.34       57.45    129.82 o 
  -2  11  15       31.52       92.29    129.79 o 
  -1  11  15      208.52       -2.90    130.61 o 
   0  11  15      268.02      337.73    140.60 o 
 -19   0  16     4023.29     3951.02    172.30 o 
 -18   0  16       37.49      165.70     74.94 o 
 -17   0  16      619.15      647.09     84.58 o 
 -16   0  16       74.85       49.88     64.20 o 
 -15   0  16      211.19      165.17     62.51 o 
 -14   0  16     5251.56     5117.39    182.29 o 
 -13   0  16      128.67       70.26     42.56 o 
 -12   0  16    16402.06    15788.13    374.80 o 
 -11   0  16      137.72       88.35     37.34 o 
 -10   0  16      186.95      210.17     38.71 o 
  -9   0  16     6748.08     6670.52    170.58 o 
  -8   0  16    14370.27    13852.54    325.39 o 
  -7   0  16     6196.39     6118.96    156.70 o 
  -6   0  16     8870.47     8695.98    210.82 o 
  -5   0  16     1082.69     1090.22     52.31 o 
  -4   0  16       72.04       78.31     26.05 o 
  -3   0  16       52.10       50.18     24.98 o 
  -2   0  16      774.12      774.49     41.45 o 
  -1   0  16    13944.44    13448.20    431.60 o 
   0   0  16     4115.64     3926.90    133.12 o 
   1   0  16      837.77     1051.24     64.06 o 
   2   0  16      236.13      290.23     42.53 o 
   3   0  16     1280.63     1143.81     68.99 o 
   4   0  16     3384.18     3349.65    126.75 o 
   5   0  16        6.91       31.46     45.18 o 
   6   0  16     2298.12     2542.78    113.78 o 
   7   0  16      119.29      151.01     74.30 o 
   8   0  16       21.09      -63.98     88.29 o 
   9   0  16     1265.02     1428.60    141.02 o 
  10   0  16     1035.82     1006.37    142.25 o 
  11   0  16     5992.48     5549.59    490.19 o 
  12   0  16       29.81       25.08     94.86 o 
 -19   1  16      145.41       79.62     71.76 o 
 -18   1  16      163.86      199.91     53.69 o 
 -17   1  16       20.04       15.14     54.15 o 
 -16   1  16      470.17      466.24     53.34 o 
 -15   1  16     1034.74     1015.10     54.32 o 
 -14   1  16      265.32      264.86     38.77 o 
 -13   1  16     1975.82     2089.46     78.41 o 
 -12   1  16     1034.94     1058.92     49.43 o 
 -11   1  16     2519.00     2483.45     79.27 o 
 -10   1  16     1329.24     1342.98     45.58 o 
  -9   1  16      477.15      498.05     29.60 o 
  -8   1  16     5009.04     4933.93     93.75 o 
  -7   1  16      241.92      233.99     23.56 o 
  -6   1  16    10331.62    10282.43    173.94 o 
  -5   1  16     1045.54     1044.28     35.19 o 
  -4   1  16        3.24       -0.16     16.54 o 
  -3   1  16     3618.02     3512.52    156.55 o 
  -2   1  16     1680.13     1496.03     43.30 o 
  -1   1  16     1128.31     1206.08     37.01 o 
   0   1  16     2001.07     1944.25     61.44 o 
   1   1  16       49.13       70.60     32.13 o 
   2   1  16      962.60     1013.10     46.52 o 
   3   1  16     8729.38     8741.88    188.58 o 
   4   1  16      126.89      165.26     34.93 o 
   5   1  16     3787.47     3859.49    101.02 o 
   6   1  16      137.46       66.44     33.76 o 
   7   1  16     2014.91     2154.65     75.44 o 
   8   1  16      123.34      150.75     49.53 o 
   9   1  16        0.72      -38.94     38.94 o 
  10   1  16      382.38      296.23     89.04 o 
  11   1  16      503.50      433.84     83.78 o 
 -18   2  16      434.72      360.73     65.83 o 
 -17   2  16      183.84      189.97     58.70 o 
 -16   2  16     1876.33     1946.13     80.33 o 
 -15   2  16     2337.99     2363.97     77.54 o 
 -14   2  16       99.10       93.69     36.78 o 
 -13   2  16      551.06      494.42     40.68 o 
 -12   2  16      215.66      182.21     33.98 o 
 -11   2  16     2678.12     2758.51     82.55 o 
 -10   2  16     1095.02     1042.36     39.59 o 
  -9   2  16     5595.44     5694.27    106.40 o 
  -8   2  16       34.37       56.16     22.15 o 
  -7   2  16      290.91      261.18     24.16 o 
  -6   2  16     1583.06     1599.41     59.54 o 
  -5   2  16     1309.77     1328.31     40.08 o 
  -4   2  16     7924.65     8053.92    139.22 o 
  -3   2  16     1101.49     1101.72     35.93 o 
  -2   2  16     3590.99     3606.60     71.05 o 
  -1   2  16      467.55      466.28     23.62 o 
   0   2  16      661.95      712.47     34.34 o 
   1   2  16     1898.81     2093.57     64.78 o 
   2   2  16     2340.94     2326.98     70.63 o 
   3   2  16     2810.90     2836.92     79.79 o 
   4   2  16      651.02      637.73     41.63 o 
   5   2  16      173.70      189.78     40.00 o 
   6   2  16      238.73      270.13     37.59 o 
   7   2  16     1721.80     1675.82     66.08 o 
   8   2  16      961.70      975.87     68.09 o 
   9   2  16     1711.93     1634.76     72.31 o 
  10   2  16      689.88      685.03     65.79 o 
  11   2  16       66.41       76.65     55.18 o 
 -18   3  16      329.73      386.41     70.19 o 
 -17   3  16      437.85      399.53     63.69 o 
 -16   3  16      556.68      605.44     83.39 o 
 -15   3  16      625.16      619.49     55.67 o 
 -14   3  16      294.60      379.10     48.06 o 
 -13   3  16       31.67       44.98     34.02 o 
 -12   3  16      267.67      224.81     35.16 o 
 -11   3  16      237.21      219.66     41.81 o 
 -10   3  16     1456.62     1522.33    103.65 o 
  -9   3  16      829.06      844.60     35.28 o 
  -8   3  16     1903.46     1915.55     59.52 o 
  -7   3  16     1802.18     1812.81     84.76 o 
  -6   3  16     1560.18     1504.40     44.15 o 
  -5   3  16      413.46      427.17     26.10 o 
  -4   3  16      278.81      277.65     20.90 o 
  -3   3  16     3033.95     3163.85     60.65 o 
  -2   3  16      359.02      371.32     28.61 o 
  -1   3  16      131.62      144.04     24.46 o 
   0   3  16       28.32       30.50     22.74 o 
   1   3  16      622.13      731.50     40.84 o 
   2   3  16     3955.65     3938.23    100.46 o 
   3   3  16      884.85      892.72     45.61 o 
   4   3  16      265.39      294.53     36.01 o 
   5   3  16      197.35      218.14     36.00 o 
   6   3  16      102.27      135.18     36.91 o 
   7   3  16       36.33       -4.29     35.24 o 
   8   3  16      654.68      656.72     52.68 o 
   9   3  16      800.78      706.54     64.09 o 
  10   3  16       38.35       -1.02     51.77 o 
  11   3  16      344.49      421.92     64.36 o 
 -18   4  16       11.60        5.84     51.48 o 
 -17   4  16       18.27       -7.44     49.53 o 
 -16   4  16       10.32       45.54     47.93 o 
 -15   4  16      549.52      596.88     54.64 o 
 -14   4  16       10.69        9.31     39.01 o 
 -13   4  16       13.12       82.87     36.60 o 
 -12   4  16        3.51       44.21     41.04 o 
 -11   4  16     1266.60     1187.50     50.76 o 
 -10   4  16      126.56      145.26     27.82 o 
  -9   4  16       16.06       25.73     25.00 o 
  -8   4  16      216.41      202.19     23.40 o 
  -7   4  16      161.68      210.51     25.02 o 
  -6   4  16       74.54       67.29     20.37 o 
  -5   4  16       44.25       67.43     19.38 o 
  -4   4  16      542.09      574.05     29.16 o 
  -3   4  16     1628.67     1673.06     47.32 o 
  -2   4  16      122.30      109.76     21.20 o 
  -1   4  16      570.58      593.90     42.49 o 
   0   4  16     1609.67     1669.24     52.82 o 
   1   4  16      950.39      902.06     46.46 o 
   2   4  16      422.53      406.02     37.00 o 
   3   4  16      921.34      850.36     45.91 o 
   4   4  16      283.79      334.94     38.11 o 
   5   4  16      418.99      390.15     53.32 o 
   6   4  16       33.03       42.05     35.66 o 
   7   4  16      248.61      199.83     47.10 o 
   8   4  16        1.73       50.52     45.37 o 
   9   4  16        4.55       47.40     50.21 o 
  10   4  16      887.75      896.69    146.65 o 
 -17   5  16      188.00      169.78     62.32 o 
 -16   5  16     1395.47     1412.04     74.39 o 
 -15   5  16      317.74      315.58     99.62 o 
 -14   5  16     1308.70     1367.64     61.40 o 
 -13   5  16      917.29      783.93     50.27 o 
 -12   5  16      607.40      496.14     43.64 o 
 -11   5  16        6.20       28.87     34.59 o 
 -10   5  16     1635.48     1735.84     61.37 o 
  -9   5  16     2452.23     2457.79     70.96 o 
  -8   5  16       45.73       74.71     30.09 o 
  -7   5  16      101.35      110.11     25.32 o 
  -6   5  16       81.49       83.41     23.98 o 
  -5   5  16      657.03      660.20     32.81 o 
  -4   5  16      719.73      705.96     32.72 o 
  -3   5  16     9141.48     9150.38    158.98 o 
  -2   5  16      377.25      428.74     28.38 o 
  -1   5  16       65.59       68.58     26.98 o 
   0   5  16      347.00      362.12     40.20 o 
   1   5  16     1047.87     1067.70     45.18 o 
   2   5  16     3310.27     3159.60     88.05 o 
   3   5  16      332.37      354.47     44.47 o 
   4   5  16     1741.66     1584.82     64.47 o 
   5   5  16      161.89      140.52     40.70 o 
   6   5  16      623.72      674.36     64.64 o 
   7   5  16      407.28      351.32     67.11 o 
   8   5  16     1042.86      973.31    115.39 o 
   9   5  16      197.29       93.99     67.05 o 
  10   5  16       33.24      -19.81     69.02 o 
 -16   6  16      270.92      323.27     67.15 o 
 -15   6  16       75.17      133.42     71.14 o 
 -14   6  16     2996.14     2951.73    144.88 o 
 -13   6  16      270.08      161.69     50.20 o 
 -12   6  16     1086.36     1158.61     65.18 o 
 -11   6  16       41.35       53.48     43.23 o 
 -10   6  16       17.59       10.38     41.33 o 
  -9   6  16     1008.50     1112.32     58.24 o 
  -8   6  16      170.12      202.21     40.24 o 
  -7   6  16      411.04      418.29     42.40 o 
  -6   6  16     2014.53     2130.66     73.80 o 
  -5   6  16      181.55      208.79     33.73 o 
  -4   6  16     1944.66     1960.22     65.43 o 
  -3   6  16      254.03      280.58     28.48 o 
  -2   6  16      383.34      415.96     30.17 o 
  -1   6  16      944.97     1002.94     71.41 o 
   0   6  16       14.02        7.20     27.11 o 
   1   6  16      152.49      149.80     31.50 o 
   2   6  16      913.43      948.44     50.78 o 
   3   6  16      201.37      159.58     36.14 o 
   4   6  16      250.28      257.01     39.27 o 
   5   6  16      266.88      176.36     57.13 o 
   6   6  16      532.37      490.27     69.69 o 
   7   6  16      111.51      130.44     61.04 o 
   8   6  16       81.89       65.76     64.58 o 
   9   6  16      300.19      377.52     78.24 o 
 -15   7  16      194.83      212.00     65.20 o 
 -14   7  16      156.54      189.32     63.70 o 
 -13   7  16     1883.92     2040.50     99.42 o 
 -12   7  16       40.50       29.16     49.10 o 
 -11   7  16      541.07      590.54     56.47 o 
 -10   7  16      240.63      231.95     48.28 o 
  -9   7  16      146.90      164.00     62.52 o 
  -8   7  16     2381.85     2398.34     84.16 o 
  -7   7  16     1062.92     1060.70     57.61 o 
  -6   7  16     3973.12     4336.38    162.42 o 
  -5   7  16      318.89      305.80     41.82 o 
  -4   7  16      100.75       86.45     35.08 o 
  -3   7  16      485.81      461.32     40.26 o 
  -2   7  16     7235.00     7025.06    164.49 o 
  -1   7  16      153.82      207.88     44.40 o 
   0   7  16     1104.76     1182.54     51.17 o 
   1   7  16     2350.04     2231.92     77.39 o 
   2   7  16      610.93      571.03     51.55 o 
   3   7  16      991.93     1080.28     82.03 o 
   4   7  16       83.37      125.57     60.13 o 
   5   7  16     4197.58     4414.21    171.41 o 
   6   7  16      206.81      148.56     62.26 o 
   7   7  16      501.67      567.88     79.20 o 
   8   7  16       24.02       35.69     64.85 o 
 -14   8  16     1179.38     1232.05    110.18 o 
 -13   8  16      219.75      172.33     63.35 o 
 -12   8  16     1450.69     1507.90     88.94 o 
 -11   8  16       65.85       75.05     58.89 o 
 -10   8  16      698.27      738.57     96.13 o 
  -9   8  16       66.23       22.25     47.54 o 
  -8   8  16      939.69      902.50     60.09 o 
  -7   8  16      283.97      294.28     48.85 o 
  -6   8  16     1734.95     1663.29     85.21 o 
  -5   8  16      665.93      690.79     52.33 o 
  -4   8  16      244.08      298.36     45.41 o 
  -3   8  16      534.65      515.25     61.12 o 
  -2   8  16      191.28      172.03     57.48 o 
  -1   8  16     2025.48     2085.32     97.37 o 
   0   8  16       75.20      -16.04     70.36 o 
   1   8  16      288.28      365.85     60.23 o 
   2   8  16       16.48      -47.54    108.41 o 
   3   8  16        2.13      105.55    128.62 o 
   4   8  16      318.92      406.74    103.20 o 
   5   8  16      178.29      133.89     73.11 o 
   6   8  16      874.53      985.70     90.91 o 
   7   8  16      104.45      145.39     67.15 o 
 -12   9  16       84.03      112.99     65.64 o 
 -11   9  16        4.35       -3.48     89.54 o 
 -10   9  16      370.06      485.87     71.26 o 
  -9   9  16      226.12      278.92     56.59 o 
  -8   9  16        3.71        9.81     57.76 o 
  -7   9  16      228.37      240.86     51.77 o 
  -6   9  16      161.25      164.54     88.42 o 
  -5   9  16     2683.55     2897.93    146.12 o 
  -4   9  16       30.55       -7.30     52.22 o 
  -3   9  16      997.74     1116.66     88.54 o 
  -2   9  16       69.73      127.56     70.77 o 
  -1   9  16      141.08       33.85     58.46 o 
   0   9  16      251.94      282.03     84.19 o 
   1   9  16      103.52       37.36     84.65 o 
   2   9  16     2626.76     2580.90    151.55 o 
   3   9  16        2.26      -71.68    119.14 o 
   4   9  16       89.95       43.29    125.52 o 
   5   9  16      130.93       30.21    130.17 o 
 -10  10  16        1.29      163.24     86.89 o 
  -9  10  16     1170.92     1140.97    162.82 o 
  -8  10  16      212.93      234.50     69.27 o 
  -7  10  16        5.75       41.20     74.40 o 
  -6  10  16      408.63      466.42     70.20 o 
  -5  10  16      238.16      304.12    102.87 o 
  -4  10  16       78.83      159.40     62.43 o 
  -3  10  16        5.72       10.93     75.17 o 
  -2  10  16      358.57      201.76    127.31 o 
  -1  10  16       90.64       14.12    120.01 o 
   0  10  16      294.81      121.80    126.01 o 
   1  10  16      187.31       40.54    138.43 o 
   2  10  16      233.59       85.77     88.64 o 
   3  10  16      293.56        5.98    125.25 o 
  -5  11  16      223.89      192.83     70.10 o 
  -4  11  16        2.06      -34.27    193.99 o 
  -3  11  16        0.92      -60.07    128.93 o 
  -2  11  16      270.56       25.39    131.25 o 
 -18   1  17      503.97      400.75     59.25 o 
 -17   1  17        9.97       33.07     52.61 o 
 -16   1  17     1688.09     1595.95     74.36 o 
 -15   1  17      899.95     1007.91     76.25 o 
 -14   1  17       74.94       48.96     37.57 o 
 -13   1  17      153.20       64.16     34.70 o 
 -12   1  17     3104.53     3238.03     75.50 o 
 -11   1  17     2038.67     2071.37     57.41 o 
 -10   1  17      141.95      127.34     31.11 o 
  -9   1  17     1583.20     1570.95     65.20 o 
  -8   1  17     1320.61     1322.05     42.84 o 
  -7   1  17     8898.57     8771.23    152.06 o 
  -6   1  17       67.26      109.16     30.16 o 
  -5   1  17     3379.53     3396.97     69.95 o 
  -4   1  17     3870.26     3938.40     77.06 o 
  -3   1  17      128.96      135.98     20.36 o 
  -2   1  17      326.23      370.42     23.10 o 
  -1   1  17      919.22      903.85     59.32 o 
   0   1  17     2518.64     2644.54     87.77 o 
   1   1  17        8.85       38.86     27.38 o 
   2   1  17     2033.06     1943.82     65.38 o 
   3   1  17       29.85       15.10     30.14 o 
   4   1  17      719.94      699.87     45.47 o 
   5   1  17       12.76      -19.62     32.03 o 
   6   1  17     2219.36     2284.90    101.11 o 
   7   1  17     1021.80      923.34     54.75 o 
   8   1  17      237.78      195.07     43.85 o 
   9   1  17      434.65      447.61     50.44 o 
  10   1  17      397.70      384.93     51.02 o 
  11   1  17     1281.31     1316.70     92.88 o 
 -18   2  17      633.03      703.94     73.03 o 
 -17   2  17     2208.22     2315.52    117.63 o 
 -16   2  17        4.54       77.59     42.52 o 
 -15   2  17      278.30      218.05     43.47 o 
 -14   2  17      141.63      126.24     40.99 o 
 -13   2  17      911.13      786.79     46.42 o 
 -12   2  17     1511.02     1437.31     55.64 o 
 -11   2  17     1463.60     1528.51     51.15 o 
 -10   2  17      127.12      109.81     29.33 o 
  -9   2  17       87.02       88.04     25.45 o 
  -8   2  17       10.84        4.12     22.86 o 
  -7   2  17       24.37       22.14     22.54 o 
  -6   2  17      220.20      216.41     24.19 o 
  -5   2  17      717.05      681.11     30.24 o 
  -4   2  17     7853.15     7828.79    136.54 o 
  -3   2  17      455.96      460.93     25.39 o 
  -2   2  17      325.17      328.63     23.15 o 
  -1   2  17     3342.16     3147.86     73.70 o 
   0   2  17      389.80      444.78     36.16 o 
   1   2  17     5727.67     5693.12    199.98 o 
   2   2  17      287.22      346.52     35.73 o 
   3   2  17      380.55      425.85     38.12 o 
   4   2  17       10.06        3.13     42.49 o 
   5   2  17      181.32      160.00     35.94 o 
   6   2  17     1711.03     1792.57     69.64 o 
   7   2  17      391.82      367.10     43.15 o 
   8   2  17      785.88      660.93     52.21 o 
   9   2  17      639.52      727.71     56.04 o 
  10   2  17      697.32      572.64     65.26 o 
  11   2  17      272.65      179.97     67.48 o 
 -18   3  17      197.68      204.77     54.72 o 
 -17   3  17       88.82       98.51     57.22 o 
 -16   3  17        9.02       -1.77     53.04 o 
 -15   3  17     2042.26     1990.12    115.03 o 
 -14   3  17     1130.04     1114.00     62.74 o 
 -13   3  17     2236.05     2302.91     72.56 o 
 -12   3  17      162.63      144.19     34.81 o 
 -11   3  17      144.47      107.51     32.48 o 
 -10   3  17     1770.58     1685.20     56.95 o 
  -9   3  17      188.78      203.77     26.92 o 
  -8   3  17     6733.27     6717.85    122.53 o 
  -7   3  17     5445.05     5459.14    102.62 o 
  -6   3  17     3158.58     3057.78     66.34 o 
  -5   3  17      631.56      660.69     30.39 o 
  -4   3  17     1964.81     1943.93     45.99 o 
  -3   3  17     5072.22     5164.39     88.90 o 
  -2   3  17      739.62      796.03     31.73 o 
  -1   3  17     5332.78     5251.05    108.75 o 
   0   3  17       13.36       22.89     32.81 o 
   1   3  17     1440.72     1342.10     55.56 o 
   2   3  17      837.54      767.94     45.33 o 
   3   3  17     5583.02     5504.57    129.66 o 
   4   3  17      857.80      919.71     49.73 o 
   5   3  17     2082.27     2072.74     71.85 o 
   6   3  17       36.80       16.32     35.38 o 
   7   3  17        9.97      -36.36     36.36 o 
   8   3  17      215.03      131.89     49.24 o 
   9   3  17       17.17        0.63     48.08 o 
  10   3  17     2113.10     2116.31     98.66 o 
 -17   4  17       16.37       18.85     50.43 o 
 -16   4  17     1188.89     1133.59     67.54 o 
 -15   4  17        3.74      -14.22     41.17 o 
 -14   4  17     3887.29     3917.15    111.40 o 
 -13   4  17      625.49      653.77     46.77 o 
 -12   4  17     1456.93     1397.69     58.00 o 
 -11   4  17       12.58       20.22     33.27 o 
 -10   4  17      326.69      370.85     31.54 o 
  -9   4  17     2140.11     2129.15     57.52 o 
  -8   4  17        9.58       -7.99     21.81 o 
  -7   4  17     4666.49     4755.65     86.19 o 
  -6   4  17      498.75      514.78     27.68 o 
  -5   4  17       85.63       92.36     21.25 o 
  -4   4  17     2911.58     2877.67     64.55 o 
  -3   4  17     2690.57     2657.03     61.15 o 
  -2   4  17     7456.73     7315.27    146.65 o 
  -1   4  17     2425.80     2257.91     61.99 o 
   0   4  17      288.20      327.68     30.52 o 
   1   4  17       70.79       95.99     35.14 o 
   2   4  17     1020.78      974.79     49.95 o 
   3   4  17     1639.61     1676.14     64.47 o 
   4   4  17     4025.35     3986.79    106.96 o 
   5   4  17     1188.46     1267.36     58.41 o 
   6   4  17     1602.92     1490.28     65.77 o 
   7   4  17      160.85      121.35     49.11 o 
   8   4  17        1.66       33.28     61.35 o 
   9   4  17     3104.16     2963.03    112.55 o 
  10   4  17      183.92      163.93     73.32 o 
 -17   5  17      110.61      190.01     55.03 o 
 -16   5  17      440.04      496.85    102.81 o 
 -15   5  17      148.90      176.26     49.52 o 
 -14   5  17       94.36       86.66     41.90 o 
 -13   5  17     1077.62     1114.59     56.18 o 
 -12   5  17      251.28      280.54     40.85 o 
 -11   5  17     1600.31     1576.90     61.51 o 
 -10   5  17      512.47      544.93     41.12 o 
  -9   5  17      238.25      215.54     35.04 o 
  -8   5  17     1597.00     1660.43     59.27 o 
  -7   5  17     1722.66     1731.95     64.14 o 
  -6   5  17      307.63      307.79     28.48 o 
  -5   5  17     4172.52     4359.27     87.67 o 
  -4   5  17       25.55       48.71     23.55 o 
  -3   5  17       95.37       66.70     23.90 o 
  -2   5  17       56.79       56.28     32.07 o 
  -1   5  17       19.78       29.99     27.20 o 
   0   5  17     3389.18     3298.74    130.34 o 
   1   5  17      132.07      180.13     34.19 o 
   2   5  17     1154.69     1178.84    101.47 o 
   3   5  17      212.14      250.34     52.47 o 
   4   5  17        2.76       -0.43     32.46 o 
   5   5  17     1418.35     1313.18    106.41 o 
   6   5  17      324.07      336.57     62.74 o 
   7   5  17      309.32      338.67     69.20 o 
   8   5  17       40.77      -28.61    156.15 o 
   9   5  17      260.71      218.47    149.01 o 
 -16   6  17        3.59       22.74     62.56 o 
 -15   6  17      196.60       69.03     60.72 o 
 -14   6  17      113.54       74.91     50.92 o 
 -13   6  17      562.77      711.65     60.63 o 
 -12   6  17      999.18     1048.49     63.43 o 
 -11   6  17     2867.71     2797.17     92.84 o 
 -10   6  17     1837.35     1972.70     84.34 o 
  -9   6  17      655.38      617.66     49.73 o 
  -8   6  17       28.36       14.97     38.40 o 
  -7   6  17     1423.39     1498.20     80.82 o 
  -6   6  17     3532.86     3570.08     99.18 o 
  -5   6  17     2139.85     2143.77     66.43 o 
  -4   6  17      291.63      259.10     29.35 o 
  -3   6  17     1088.54     1072.82     46.28 o 
  -2   6  17      131.78      142.37     31.41 o 
  -1   6  17     1275.69     1399.91     66.23 o 
   0   6  17      428.73      447.34     37.57 o 
   1   6  17     2424.82     2438.52    120.69 o 
   2   6  17       11.95        2.02     33.98 o 
   3   6  17      429.98      423.35     42.45 o 
   4   6  17       17.29       20.54     51.00 o 
   5   6  17      763.80      699.79     75.75 o 
   6   6  17     1203.86     1151.29    151.42 o 
   7   6  17      490.72      583.11     78.68 o 
   8   6  17      840.00      748.64     87.09 o 
 -15   7  17      137.58      118.36     65.96 o 
 -14   7  17       10.76       37.39     60.69 o 
 -13   7  17       34.56       -9.51     50.97 o 
 -12   7  17      457.39      502.54     58.11 o 
 -11   7  17       80.10      114.87     49.72 o 
 -10   7  17       98.64      149.95     47.69 o 
  -9   7  17      344.43      327.64     49.40 o 
  -8   7  17      156.38      178.04     63.45 o 
  -7   7  17       30.96       12.88     40.56 o 
  -6   7  17     1176.48     1111.04     57.99 o 
  -5   7  17      251.56      265.09     42.65 o 
  -4   7  17       10.74      -17.91     35.02 o 
  -3   7  17       14.93       24.19     35.37 o 
  -2   7  17       26.26       37.11     41.75 o 
  -1   7  17      479.56      487.36     50.23 o 
   0   7  17      165.14      169.84     37.47 o 
   1   7  17       17.05       32.17     40.66 o 
   2   7  17      507.65      545.23     52.18 o 
   3   7  17      243.51      196.63     57.25 o 
   4   7  17       61.96       60.10     55.91 o 
   5   7  17        0.31       -9.91     56.41 o 
   6   7  17        1.14      -54.60     66.54 o 
   7   7  17      151.16      208.27    142.32 o 
 -13   8  17      609.01      518.20     71.86 o 
 -12   8  17      400.12      419.00     60.49 o 
 -11   8  17        6.31      -49.95     49.95 o 
 -10   8  17      406.70      413.04     56.83 o 
  -9   8  17       68.93       78.23     49.24 o 
  -8   8  17        7.22       17.50     46.83 o 
  -7   8  17      245.67      238.16     48.49 o 
  -6   8  17      452.28      542.75     52.05 o 
  -5   8  17      227.92      141.90     48.74 o 
  -4   8  17      427.75      424.64     48.62 o 
  -3   8  17      572.93      552.92     61.27 o 
  -2   8  17      941.80      929.58     72.65 o 
  -1   8  17       24.41      -37.52     55.82 o 
   0   8  17       73.06      132.03     57.63 o 
   1   8  17      643.69      690.03    160.72 o 
   2   8  17      551.17      628.91    141.30 o 
   3   8  17        3.71      113.49    129.48 o 
   4   8  17        8.28      -45.68     70.76 o 
   5   8  17      172.74      247.89     71.22 o 
   6   8  17       82.18       73.58     65.84 o 
 -12   9  17      492.54      544.09     93.33 o 
 -11   9  17      108.81       64.31     56.60 o 
 -10   9  17       15.35       22.23     55.82 o 
  -9   9  17      412.13      434.12     59.05 o 
  -8   9  17       14.44       40.61     52.64 o 
  -7   9  17      207.65      295.44     53.47 o 
  -6   9  17      238.00      288.25     62.07 o 
  -5   9  17     1191.01     1211.38    117.31 o 
  -4   9  17      352.43      430.44     61.21 o 
  -3   9  17      220.78      118.03     73.23 o 
  -2   9  17       68.90      -47.86    135.60 o 
  -1   9  17      130.37       72.76     75.67 o 
   0   9  17      556.46      667.11    187.08 o 
   1   9  17      424.02      464.98    147.86 o 
   2   9  17      344.77      409.27    146.43 o 
   3   9  17       12.05       82.44    138.93 o 
   4   9  17        4.53       39.31    131.74 o 
  -9  10  17      480.66      544.70     77.06 o 
  -8  10  17       16.00        3.29     66.30 o 
  -7  10  17      169.89      222.74     69.43 o 
  -6  10  17        4.93      -11.43     77.34 o 
  -5  10  17       11.68      -64.52     64.52 o 
  -4  10  17      334.59      352.60     88.07 o 
  -3  10  17      366.81      316.73    168.96 o 
  -2  10  17      634.00      722.00    146.59 o 
  -1  10  17        1.78     -118.78    118.78 o 
   0  10  17      384.82      252.57    130.03 o 
   1  10  17       13.65      -37.15    143.18 o 
 -18   0  18      613.56      724.98     91.62 o 
 -17   0  18     1125.50     1011.12    124.25 o 
 -16   0  18     1514.71     1516.29    103.29 o 
 -15   0  18     4639.39     4598.71    175.55 o 
 -14   0  18      734.11      973.30     82.65 o 
 -13   0  18       79.11      161.82     47.53 o 
 -12   0  18      237.38      234.56     46.52 o 
 -11   0  18     3516.41     3499.75    116.87 o 
 -10   0  18      442.56      520.88     48.06 o 
  -9   0  18     7034.96     7038.23    181.26 o 
  -8   0  18     1298.24     1427.54     64.08 o 
  -7   0  18     3113.96     3160.03     97.85 o 
  -6   0  18       66.29      105.18     32.83 o 
  -5   0  18     4150.20     4251.43    117.17 o 
  -4   0  18    15229.03    15737.47    366.58 o 
  -3   0  18      452.60      438.04     36.28 o 
  -2   0  18     2323.29     2411.61     78.58 o 
  -1   0  18        9.98       39.26     41.51 o 
   0   0  18     1926.93     1896.80     90.70 o 
   1   0  18     4145.15     4030.44    143.84 o 
   2   0  18      100.98      145.96     62.14 o 
   3   0  18     5896.80     5592.84    186.45 o 
   4   0  18      854.12      789.56     67.97 o 
   5   0  18      697.42      592.92     65.75 o 
   6   0  18       52.86       25.44     85.63 o 
   7   0  18     4818.88     4531.80    169.79 o 
   8   0  18      168.22      154.25     63.06 o 
   9   0  18     1160.84     1021.78     94.60 o 
  10   0  18      353.59      392.99     88.85 o 
 -18   1  18      701.89      651.83     66.79 o 
 -17   1  18      751.09      864.50     64.62 o 
 -16   1  18     1004.52      954.81     63.45 o 
 -15   1  18     2208.88     2265.14     76.34 o 
 -14   1  18       86.82       65.91     38.18 o 
 -13   1  18     1399.26     1406.83    112.87 o 
 -12   1  18      133.94      178.31     32.28 o 
 -11   1  18      821.84      856.28     39.99 o 
 -10   1  18     2712.27     2798.44     66.38 o 
  -9   1  18       42.32       37.71     25.17 o 
  -8   1  18      232.48      251.74     27.19 o 
  -7   1  18       11.87        7.70     22.53 o 
  -6   1  18        6.51      -16.98     21.10 o 
  -5   1  18     5594.21     5737.62    105.43 o 
  -4   1  18      393.89      407.52     25.59 o 
  -3   1  18     6843.29     6825.79    121.16 o 
  -2   1  18      373.00      388.78     28.38 o 
  -1   1  18     1666.15     1405.26     54.82 o 
   0   1  18     2001.14     1995.35     64.99 o 
   1   1  18     2673.36     2544.84     75.72 o 
   2   1  18      177.94      208.52     33.54 o 
   3   1  18     1952.03     1901.53     66.98 o 
   4   1  18     1443.88     1455.33     59.96 o 
   5   1  18      674.09      716.77     49.53 o 
   6   1  18      985.86      977.23     54.79 o 
   7   1  18     1200.65     1135.87     61.47 o 
   8   1  18     1051.47      955.26     59.40 o 
   9   1  18       25.31        1.57     43.72 o 
  10   1  18      523.52      558.24     57.63 o 
 -18   2  18      890.48      871.79     77.15 o 
 -17   2  18      237.25      216.79     61.79 o 
 -16   2  18      164.21      145.14     44.54 o 
 -15   2  18       26.69       68.25     41.07 o 
 -14   2  18     2411.75     2661.50     79.10 o 
 -13   2  18      296.84      224.20     38.15 o 
 -12   2  18     4369.58     4352.44    116.71 o 
 -11   2  18       11.35        5.15     28.32 o 
 -10   2  18      217.21      154.66     28.82 o 
  -9   2  18        1.54       16.75     25.62 o 
  -8   2  18     6274.20     6322.57    127.59 o 
  -7   2  18     6228.58     6101.52    112.42 o 
  -6   2  18     1829.12     1838.40     50.92 o 
  -5   2  18     1497.99     1512.93     45.18 o 
  -4   2  18        8.19       14.42     20.35 o 
  -3   2  18     2905.15     2949.77     63.94 o 
  -2   2  18        0.76       -8.46     23.40 o 
  -1   2  18     4891.78     4967.56    117.67 o 
   0   2  18     1659.37     1826.61    114.78 o 
   1   2  18     1042.70     1119.61     50.48 o 
   2   2  18      775.12      691.08     45.85 o 
   3   2  18       98.98      116.89     34.84 o 
   4   2  18     3121.63     3142.50     91.27 o 
   5   2  18      274.21      285.53     39.93 o 
   6   2  18     3633.94     3568.21    101.40 o 
   7   2  18       57.75       16.03     53.17 o 
   8   2  18      111.33       64.12     40.95 o 
   9   2  18        2.69      -56.33     56.33 o 
  10   2  18      662.03      563.08     92.37 o 
 -18   3  18      406.99      490.36     81.00 o 
 -17   3  18      270.64      233.00     61.07 o 
 -16   3  18      172.52      190.94     52.31 o 
 -15   3  18        0.20      -45.24     45.24 o 
 -14   3  18      325.63      329.33     48.07 o 
 -13   3  18     1352.49     1296.15     64.90 o 
 -12   3  18      100.35      113.88     35.34 o 
 -11   3  18     1177.93     1187.64     50.23 o 
 -10   3  18      319.25      236.10     33.49 o 
  -9   3  18     1083.11     1073.64     40.95 o 
  -8   3  18      828.48      895.15     55.68 o 
  -7   3  18     1439.32     1496.50     47.07 o 
  -6   3  18      812.49      751.85     33.56 o 
  -5   3  18      767.12      750.22     43.64 o 
  -4   3  18      655.69      654.38     34.62 o 
  -3   3  18      373.06      340.21     22.85 o 
  -2   3  18     2334.23     2264.65     62.06 o 
  -1   3  18       11.55      -11.01     26.09 o 
   0   3  18     3131.88     3124.48     87.37 o 
   1   3  18      721.00      660.01     43.13 o 
   2   3  18        2.91       22.46     31.97 o 
   3   3  18      312.82      216.27     35.50 o 
   4   3  18      260.54      194.78     37.19 o 
   5   3  18     1473.56     1436.42     64.02 o 
   6   3  18       52.43       -8.38     36.58 o 
   7   3  18      178.35      189.76     43.07 o 
   8   3  18       79.15      114.46     51.71 o 
   9   3  18       93.46       10.68     53.05 o 
  10   3  18      138.55      162.90     60.93 o 
 -17   4  18       31.07       37.84     51.35 o 
 -16   4  18      107.08       55.01     49.54 o 
 -15   4  18      644.91      733.28     53.93 o 
 -14   4  18      500.57      517.93     47.86 o 
 -13   4  18       12.50       25.33     38.23 o 
 -12   4  18      687.94      704.86     46.42 o 
 -11   4  18      301.35      389.73     39.55 o 
 -10   4  18        0.94       -5.77     27.43 o 
  -9   4  18        3.88       13.39     25.91 o 
  -8   4  18      616.19      666.79     32.28 o 
  -7   4  18     1649.34     1669.88     46.70 o 
  -6   4  18      271.27      290.11     25.29 o 
  -5   4  18      196.39      230.69     23.93 o 
  -4   4  18     1808.42     1956.00     53.62 o 
  -3   4  18      138.32      142.28     23.94 o 
  -2   4  18       49.01       65.97     26.70 o 
  -1   4  18      921.28      970.88     53.09 o 
   0   4  18       17.43      -17.94     31.07 o 
   1   4  18     1889.81     1747.23     65.68 o 
   2   4  18      305.31      276.03     37.72 o 
   3   4  18       90.91      120.88     41.86 o 
   4   4  18      244.29      254.06     42.43 o 
   5   4  18      274.93      234.04     40.96 o 
   6   4  18      335.70      322.98     44.47 o 
   7   4  18      171.47       92.65     50.53 o 
   8   4  18       32.44      -30.37     52.47 o 
   9   4  18      172.30      149.49     75.33 o 
 -16   5  18        4.55       51.26     50.43 o 
 -15   5  18       35.40       13.34     44.62 o 
 -14   5  18     1425.69     1449.48     91.94 o 
 -13   5  18     3627.03     3399.43     93.12 o 
 -12   5  18       60.17       79.47     39.09 o 
 -11   5  18     1661.74     1608.90     62.55 o 
 -10   5  18      126.81      200.99     37.32 o 
  -9   5  18      348.30      391.16     37.94 o 
  -8   5  18      387.00      391.59     40.99 o 
  -7   5  18     7004.64     7070.46    130.01 o 
  -6   5  18      989.45      990.13     39.59 o 
  -5   5  18      777.09      733.55     35.03 o 
  -4   5  18      276.18      292.05     28.60 o 
  -3   5  18      122.02      118.38     29.51 o 
  -2   5  18     1026.05     1085.21     46.98 o 
  -1   5  18     1076.89     1109.90     47.35 o 
   0   5  18      272.79      266.77     43.36 o 
   1   5  18      720.23      701.59     47.17 o 
   2   5  18      149.77      133.77     35.83 o 
   3   5  18      330.45      305.89     40.68 o 
   4   5  18      805.40      726.74     60.09 o 
   5   5  18     2007.20     1919.30     74.23 o 
   6   5  18       86.14       89.58     57.17 o 
   7   5  18      354.74      360.15     83.84 o 
   8   5  18      178.70      140.65    100.62 o 
 -15   6  18       18.60       66.13     61.72 o 
 -14   6  18      494.99      531.93     60.96 o 
 -13   6  18      268.41      272.58     53.89 o 
 -12   6  18      596.93      579.28     66.36 o 
 -11   6  18      501.86      455.39     52.59 o 
 -10   6  18      462.40      417.25     56.37 o 
  -9   6  18      918.74     1028.30     59.08 o 
  -8   6  18        1.74      -37.74     38.99 o 
  -7   6  18     1456.95     1463.55     63.78 o 
  -6   6  18      133.53      148.70     38.21 o 
  -5   6  18       18.19      -24.29     32.61 o 
  -4   6  18      285.51      320.70     30.65 o 
  -3   6  18       24.48       20.25     30.42 o 
  -2   6  18       30.25       25.49     31.04 o 
  -1   6  18      560.57      528.44     39.25 o 
   0   6  18       74.86       70.32     35.39 o 
   1   6  18     2446.14     2324.00    101.89 o 
   2   6  18       64.36       45.47     36.58 o 
   3   6  18      467.30      455.07     45.00 o 
   4   6  18      913.03      906.58     81.20 o 
   5   6  18      201.83      203.72     63.51 o 
   6   6  18      516.05      533.56     89.38 o 
   7   6  18      166.67      125.91    109.05 o 
 -14   7  18      145.41      192.13     64.42 o 
 -13   7  18      118.91      164.45     54.63 o 
 -12   7  18       88.53       90.01     51.58 o 
 -11   7  18       49.79       49.30     47.25 o 
 -10   7  18     4523.74     4807.37    130.19 o 
  -9   7  18      526.77      584.86     54.16 o 
  -8   7  18      638.15      669.78     54.69 o 
  -7   7  18       18.18        6.11     42.16 o 
  -6   7  18     1751.24     1687.57     71.31 o 
  -5   7  18     2998.00     3078.38     94.04 o 
  -4   7  18        4.22      -26.36     35.88 o 
  -3   7  18     2811.05     2937.43     95.46 o 
  -2   7  18     1164.84     1216.11     63.64 o 
  -1   7  18      349.66      369.82     48.98 o 
   0   7  18       58.17       56.61     34.19 o 
   1   7  18      957.76     1124.21     66.59 o 
   2   7  18     1008.66     1086.30     74.60 o 
   3   7  18      962.18      975.71    155.76 o 
   4   7  18      493.94      471.77     71.44 o 
   5   7  18       23.43       52.66     86.42 o 
   6   7  18       51.87      169.11     70.23 o 
 -13   8  18       59.78       36.33     61.72 o 
 -12   8  18        1.01       32.88     55.05 o 
 -11   8  18      902.19      984.64     69.17 o 
 -10   8  18      106.06      141.43     53.11 o 
  -9   8  18      935.21      838.21     62.51 o 
  -8   8  18      261.63      256.46     93.20 o 
  -7   8  18      533.65      565.63     54.74 o 
  -6   8  18      318.77      367.74     63.63 o 
  -5   8  18        8.38       46.04     44.14 o 
  -4   8  18      567.80      623.27     63.95 o 
  -3   8  18      359.17      443.56     76.81 o 
  -2   8  18      605.69      622.58     68.22 o 
  -1   8  18       36.61        8.11     55.41 o 
   0   8  18       49.46      -40.06     56.13 o 
   1   8  18       13.25      -10.84    133.01 o 
   2   8  18      967.48      659.49    151.09 o 
   3   8  18     1005.61     1069.02    163.35 o 
   4   8  18      367.58      406.91     73.18 o 
   5   8  18       33.93      -24.51     67.95 o 
 -11   9  18      823.52      777.23     69.12 o 
 -10   9  18      155.08      250.48     59.89 o 
  -9   9  18     1356.11     1374.76     75.92 o 
  -8   9  18      659.25      738.57     76.06 o 
  -7   9  18      597.62      527.82     58.19 o 
  -6   9  18     1397.35     1385.57    101.18 o 
  -5   9  18        0.26      -51.60     56.38 o 
  -4   9  18        6.60      -20.10     73.49 o 
  -3   9  18      209.16      100.00     82.81 o 
  -2   9  18      222.29      211.67    191.10 o 
  -1   9  18     1057.93      929.82     80.22 o 
   0   9  18     1305.90     1109.69    109.57 o 
   1   9  18       44.70      224.52    144.06 o 
   2   9  18       19.60     -124.77    130.44 o 
   3   9  18      107.64       59.94    135.24 o 
  -8  10  18      154.87      206.05     70.17 o 
  -7  10  18       36.53       61.41     66.58 o 
  -6  10  18     1048.00      970.68     82.81 o 
  -5  10  18      498.75      375.59     89.24 o 
  -4  10  18       12.64       20.79     80.85 o 
  -3  10  18      287.43      206.54    133.78 o 
  -2  10  18      328.83       -7.42    126.98 o 
  -1  10  18      566.05      457.31    137.00 o 
   0  10  18      378.40       66.21    127.57 o 
 -18   1  19      336.39      335.42     58.99 o 
 -17   1  19      128.98      118.77     52.40 o 
 -16   1  19      232.33      101.54     49.11 o 
 -15   1  19     1375.90     1402.01     62.29 o 
 -14   1  19      294.15      271.15     42.23 o 
 -13   1  19     2690.44     2576.98     89.45 o 
 -12   1  19      866.94      889.08     43.58 o 
 -11   1  19      214.26      209.85     32.32 o 
 -10   1  19      368.23      393.75     32.85 o 
  -9   1  19      139.35      121.46     27.77 o 
  -8   1  19     6589.41     6557.57    120.95 o 
  -7   1  19      371.83      394.33     29.23 o 
  -6   1  19      575.33      533.98     30.14 o 
  -5   1  19      605.41      589.61     43.83 o 
  -4   1  19     3069.32     3037.58     66.49 o 
  -3   1  19     3428.71     3410.23     71.23 o 
  -2   1  19     1522.67     1541.16     75.68 o 
  -1   1  19     2410.78     2471.59     73.53 o 
   0   1  19     1157.55     1068.19     50.22 o 
   1   1  19      205.72      127.90     32.31 o 
   2   1  19      388.06      366.71     37.34 o 
   3   1  19     3973.03     3815.56    100.44 o 
   4   1  19      971.61      870.04     52.05 o 
   5   1  19     3348.38     3240.17     95.18 o 
   6   1  19     1131.42     1053.70     66.04 o 
   7   1  19      336.33      351.23     46.80 o 
   8   1  19      201.10      114.81     45.98 o 
   9   1  19      321.12      285.06     93.93 o 
 -18   2  19      216.21      297.47     76.96 o 
 -17   2  19      662.45      728.96     72.29 o 
 -16   2  19      681.93      651.73     60.10 o 
 -15   2  19        1.09       -3.86     40.54 o 
 -14   2  19     3773.15     3844.16    120.29 o 
 -13   2  19      166.64      127.56     38.48 o 
 -12   2  19       91.78      116.00     35.91 o 
 -11   2  19       25.52        7.28     29.52 o 
 -10   2  19      266.98      247.99     31.04 o 
  -9   2  19     3994.34     3997.34     95.12 o 
  -8   2  19      307.66      325.96     32.15 o 
  -7   2  19     4801.40     4770.72     93.68 o 
  -6   2  19      477.52      459.45     29.76 o 
  -5   2  19      321.50      332.49     26.82 o 
  -4   2  19      429.48      468.39     28.62 o 
  -3   2  19     3135.21     3214.79     76.80 o 
  -2   2  19      451.57      516.92     59.58 o 
  -1   2  19      613.73      608.44     40.80 o 
   0   2  19       35.61       26.82     30.76 o 
   1   2  19     1293.31     1216.45     54.23 o 
   2   2  19     1422.44     1358.39     58.30 o 
   3   2  19       67.43       76.55     34.90 o 
   4   2  19     1834.28     1739.73     68.44 o 
   5   2  19      384.99      302.42     43.26 o 
   6   2  19       15.50      -30.86     37.13 o 
   7   2  19      389.39      406.97     47.87 o 
   8   2  19       30.80        8.25     41.63 o 
   9   2  19      822.22      886.27    110.91 o 
 -17   3  19      210.26      185.28     60.29 o 
 -16   3  19      871.29      832.91     73.66 o 
 -15   3  19       19.58      101.42     48.66 o 
 -14   3  19      572.14      557.66     73.70 o 
 -13   3  19     2653.37     2549.50     76.49 o 
 -12   3  19     3839.28     3929.09    109.50 o 
 -11   3  19     4058.65     4117.85     97.74 o 
 -10   3  19     1503.15     1518.04     58.68 o 
  -9   3  19     1147.70     1141.11     43.23 o 
  -8   3  19      259.06      280.62     34.24 o 
  -7   3  19     3009.33     2991.57     68.51 o 
  -6   3  19      966.29      970.19     41.98 o 
  -5   3  19     7371.40     7455.75    133.53 o 
  -4   3  19      546.02      581.05     34.53 o 
  -3   3  19     2062.05     2123.46     60.81 o 
  -2   3  19      939.59      866.16     39.96 o 
  -1   3  19      721.75      815.50     44.98 o 
   0   3  19     2063.68     2047.40     70.14 o 
   1   3  19       39.42       60.23     33.86 o 
   2   3  19     1535.33     1540.03     63.39 o 
   3   3  19       10.76       20.35     35.26 o 
   4   3  19      116.98      153.76     38.08 o 
   5   3  19     2111.99     2265.35    115.60 o 
   6   3  19      435.95      383.59     45.23 o 
   7   3  19     2189.33     2113.97     81.18 o 
   8   3  19       69.60       22.40     52.73 o 
   9   3  19        4.66      -12.75     54.49 o 
 -17   4  19     2750.60     2972.36    104.19 o 
 -16   4  19      185.10      151.60     48.09 o 
 -15   4  19      221.98      118.15     44.38 o 
 -14   4  19      272.89      186.59     43.68 o 
 -13   4  19     1960.48     1933.92     81.90 o 
 -12   4  19      398.13      461.45     43.88 o 
 -11   4  19     2559.98     2581.46     77.24 o 
 -10   4  19     2337.58     2260.32     62.53 o 
  -9   4  19      297.84      323.42     31.38 o 
  -8   4  19      551.55      528.54     30.90 o 
  -7   4  19      115.02       86.92     24.59 o 
  -6   4  19     9342.23     9476.21    153.24 o 
  -5   4  19     1443.00     1411.50     46.67 o 
  -4   4  19     3618.25     3612.36     77.16 o 
  -3   4  19       58.90       55.85     28.19 o 
  -2   4  19      195.85      192.50     30.81 o 
  -1   4  19     1069.11     1053.33     52.66 o 
   0   4  19     1281.18     1173.04     56.14 o 
   1   4  19     7766.85     7681.23    173.69 o 
   2   4  19      410.60      393.05     41.25 o 
   3   4  19      242.98      267.64     40.21 o 
   4   4  19       54.47       48.91     38.06 o 
   5   4  19     1975.11     1906.36     80.10 o 
   6   4  19      546.57      621.15     53.71 o 
   7   4  19     1028.81      963.61    133.65 o 
   8   4  19     1537.32     1480.28     97.46 o 
 -16   5  19      270.03      280.88     60.06 o 
 -15   5  19      629.15      610.47     53.94 o 
 -14   5  19      315.56      371.84     48.33 o 
 -13   5  19      929.23      996.66     56.30 o 
 -12   5  19      299.52      296.00     43.72 o 
 -11   5  19       47.92       37.00     38.08 o 
 -10   5  19     4333.81     4417.37    104.91 o 
  -9   5  19      669.60      692.93     65.08 o 
  -8   5  19      968.65     1042.77     55.58 o 
  -7   5  19        5.72       39.51     26.81 o 
  -6   5  19        4.64       12.34     26.52 o 
  -5   5  19     1123.81     1152.73     51.75 o 
  -4   5  19      159.29      157.15     32.23 o 
  -3   5  19     2275.91     2376.62     76.62 o 
  -2   5  19      750.77      761.51     52.44 o 
  -1   5  19      539.04      541.23     42.90 o 
   0   5  19      288.64      315.33     40.33 o 
   1   5  19      116.26      153.25     37.76 o 
   2   5  19       61.84       49.13     36.05 o 
   3   5  19      878.79     1038.11     93.79 o 
   4   5  19      300.53      257.76     43.11 o 
   5   5  19      324.89      346.03     55.11 o 
   6   5  19       30.02       -6.49     47.92 o 
   7   5  19       81.15       88.82     65.83 o 
   8   5  19      878.90      877.93    190.09 o 
 -15   6  19       15.38       23.31     55.33 o 
 -14   6  19      711.96      776.04     66.19 o 
 -13   6  19      193.14      228.79     53.93 o 
 -12   6  19        0.78       -6.25     47.61 o 
 -11   6  19       76.90       63.62     46.01 o 
 -10   6  19      262.80      242.05     49.12 o 
  -9   6  19     2574.55     2569.07     88.48 o 
  -8   6  19       63.08       24.20     41.04 o 
  -7   6  19     1895.50     1939.45    100.57 o 
  -6   6  19      129.08      103.56     39.73 o 
  -5   6  19      673.01      669.04     54.22 o 
  -4   6  19      403.56      404.53     65.83 o 
  -3   6  19     1559.69     1501.78     59.97 o 
  -2   6  19     2280.49     2319.19     70.55 o 
  -1   6  19       12.40       -4.64     30.95 o 
   0   6  19     2825.45     2807.87     87.97 o 
   1   6  19      218.51      225.28     43.64 o 
   2   6  19     1530.68     1507.63    138.95 o 
   3   6  19      138.91      140.17     40.33 o 
   4   6  19     1570.69     1403.68     97.12 o 
   5   6  19      133.67      155.70     64.93 o 
   6   6  19      140.86       34.18     62.68 o 
   7   6  19        9.48      -10.91    127.92 o 
 -14   7  19       72.71      107.34     57.26 o 
 -13   7  19       64.02      137.31     57.52 o 
 -12   7  19      111.42      120.90     52.95 o 
 -11   7  19      141.26      164.22     52.67 o 
 -10   7  19       40.95       64.89     48.99 o 
  -9   7  19      387.87      399.77     52.38 o 
  -8   7  19      174.23      151.87     47.13 o 
  -7   7  19     1027.81     1056.15     93.94 o 
  -6   7  19      880.77      838.41     55.57 o 
  -5   7  19      130.22      151.27     42.66 o 
  -4   7  19       92.71       -1.88     45.03 o 
  -3   7  19        0.97       -4.70     45.42 o 
  -2   7  19      687.99      667.46     63.60 o 
  -1   7  19        2.63        3.90     49.15 o 
   0   7  19       58.69       72.76     38.57 o 
   1   7  19       38.00       30.20     43.10 o 
   2   7  19       47.82      -44.87     44.87 o 
   3   7  19       37.36      -29.07     55.03 o 
   4   7  19      119.34       76.69     62.36 o 
   5   7  19      276.14      196.83     68.22 o 
 -12   8  19      123.89      150.96     57.45 o 
 -11   8  19        1.27       30.78     54.53 o 
 -10   8  19      845.77      799.67     84.64 o 
  -9   8  19     1146.22     1099.04     68.26 o 
  -8   8  19      430.40      452.75     56.03 o 
  -7   8  19     1230.31     1273.13     72.15 o 
  -6   8  19      589.25      569.26     54.97 o 
  -5   8  19      142.87      129.06     59.12 o 
  -4   8  19      126.25       54.99     55.24 o 
  -3   8  19      666.68      657.49     65.95 o 
  -2   8  19      737.49      763.81     73.66 o 
  -1   8  19      130.36      111.15     59.59 o 
   0   8  19       29.43      123.38    130.46 o 
   1   8  19       87.17       74.35    136.32 o 
   2   8  19      469.48      215.79    144.78 o 
   3   8  19       98.17       82.31    142.02 o 
   4   8  19      421.27      281.24    158.05 o 
 -10   9  19        5.67        3.50     56.82 o 
  -9   9  19       92.03       95.76     55.31 o 
  -8   9  19      392.45      447.88     59.57 o 
  -7   9  19      140.18      149.04     53.18 o 
  -6   9  19        8.47       66.98     58.57 o 
  -5   9  19       25.55      -34.76     77.73 o 
  -4   9  19      161.11      127.21     77.90 o 
  -3   9  19      531.95      551.98     88.64 o 
  -2   9  19      572.79      569.99     88.05 o 
  -1   9  19      769.00      706.66     89.32 o 
   0   9  19       12.60      110.61    136.41 o 
   1   9  19       16.25      158.93    140.55 o 
   2   9  19      237.15      197.71    144.18 o 
  -5  10  19       61.42       17.00     93.62 o 
  -4  10  19      153.82      258.44    152.63 o 
  -3  10  19       27.57        5.86     84.93 o 
 -17   0  20     1086.87     1104.86     98.41 o 
 -16   0  20      176.93      165.84     71.80 o 
 -15   0  20      664.05      609.98     82.11 o 
 -14   0  20     2572.12     2492.28    124.10 o 
 -13   0  20      358.65      407.92     55.50 o 
 -12   0  20     4834.72     4671.33    145.40 o 
 -11   0  20        1.30      -16.68     42.63 o 
 -10   0  20       56.01       13.96     39.68 o 
  -9   0  20     4055.22     4228.84    123.97 o 
  -8   0  20     8261.48     8523.63    214.92 o 
  -7   0  20     4730.59     4740.19    133.25 o 
  -6   0  20     8889.03     8936.75    221.51 o 
  -5   0  20     2002.96     2010.36    100.62 o 
  -4   0  20      859.66      906.05     50.26 o 
  -3   0  20     1095.41     1167.87     73.16 o 
  -2   0  20       66.82       50.24     45.90 o 
  -1   0  20     5912.72     6395.01    207.08 o 
   0   0  20     1173.76     1054.81     72.15 o 
   1   0  20      701.28      858.99     68.80 o 
   2   0  20       14.50       30.37     49.29 o 
   3   0  20     1454.39     1445.85     88.96 o 
   4   0  20     9538.38     8786.40    277.53 o 
   5   0  20      315.50      328.99    144.02 o 
   6   0  20     1019.42      937.90     85.15 o 
   7   0  20       18.67      -58.99     58.99 o 
   8   0  20       29.61      -36.79     62.43 o 
   9   0  20      488.18      503.85    144.09 o 
 -17   1  20       86.68       65.88     51.03 o 
 -16   1  20       16.87        7.54     47.23 o 
 -15   1  20     1502.39     1535.36     65.57 o 
 -14   1  20      758.39      770.07     51.17 o 
 -13   1  20     2787.78     2913.16     83.49 o 
 -12   1  20     1356.19     1429.09     53.68 o 
 -11   1  20     1847.85     1919.44     57.97 o 
 -10   1  20       69.12       72.81     29.54 o 
  -9   1  20       79.77       81.83     28.15 o 
  -8   1  20     1532.25     1532.38     50.38 o 
  -7   1  20       38.76       31.29     25.35 o 
  -6   1  20     2886.85     2961.77     96.94 o 
  -5   1  20     2724.29     2731.91     63.20 o 
  -4   1  20      780.02      763.66     33.55 o 
  -3   1  20     1527.91     1440.28     57.20 o 
  -2   1  20     2012.34     2030.47     68.70 o 
  -1   1  20       56.50       45.39     31.42 o 
   0   1  20     3964.30     3817.38    100.55 o 
   1   1  20       25.34       -2.56     32.23 o 
   2   1  20      342.31      339.56     40.31 o 
   3   1  20     1651.97     1489.28     62.95 o 
   4   1  20      396.05      395.07     58.45 o 
   5   1  20     5321.90     5221.70    132.56 o 
   6   1  20      142.70      135.10     42.44 o 
   7   1  20      380.67      435.84     50.92 o 
   8   1  20      118.08       18.83     45.40 o 
   9   1  20      137.05      147.16     83.61 o 
 -17   2  20      164.24      213.12     62.96 o 
 -16   2  20     1406.73     1493.58     85.60 o 
 -15   2  20      584.53      573.33     50.16 o 
 -14   2  20       34.81       83.13     40.29 o 
 -13   2  20       72.71        8.88     37.12 o 
 -12   2  20       81.80       77.60     36.47 o 
 -11   2  20     3355.77     3470.21    114.57 o 
 -10   2  20      383.53      407.12     34.41 o 
  -9   2  20     4651.78     4727.51     98.46 o 
  -8   2  20       10.17       -5.26     26.03 o 
  -7   2  20       62.43       17.92     26.97 o 
  -6   2  20     2021.54     2046.81     55.42 o 
  -5   2  20     1745.49     1669.29     49.63 o 
  -4   2  20     2092.20     2156.64     65.68 o 
  -3   2  20      121.57      105.50     34.05 o 
  -2   2  20     1359.29     1341.04     57.67 o 
  -1   2  20      822.46      747.85     45.38 o 
   0   2  20      826.52      820.14     48.23 o 
   1   2  20      207.23      274.29     38.78 o 
   2   2  20     1603.50     1658.72     63.86 o 
   3   2  20     1584.06     1664.72     67.16 o 
   4   2  20      179.31      155.50     40.09 o 
   5   2  20       58.33       36.23     38.33 o 
   6   2  20      277.74      188.55     44.19 o 
   7   2  20     1351.74     1351.17     68.56 o 
   8   2  20      330.29      314.20     50.86 o 
 -17   3  20      804.30      850.24     67.92 o 
 -16   3  20       29.11       65.91     51.41 o 
 -15   3  20      665.37      685.86     58.58 o 
 -14   3  20      692.71      733.45     71.29 o 
 -13   3  20       39.20       35.79     37.47 o 
 -12   3  20      292.07      335.81     40.20 o 
 -11   3  20      628.87      636.73     44.18 o 
 -10   3  20      186.29      208.52     35.22 o 
  -9   3  20     1254.95     1244.64     45.94 o 
  -8   3  20      495.54      522.79     34.10 o 
  -7   3  20       65.34       77.91     26.51 o 
  -6   3  20      382.55      356.48     30.12 o 
  -5   3  20      224.55      259.18     25.32 o 
  -4   3  20      316.28      409.06     41.16 o 
  -3   3  20     1302.91     1317.00     49.39 o 
  -2   3  20        7.57       24.09     31.89 o 
  -1   3  20      121.95      129.67     35.58 o 
   0   3  20      106.42       49.28     32.63 o 
   1   3  20      543.49      517.23     44.07 o 
   2   3  20     1111.49     1148.09     84.13 o 
   3   3  20      133.66       92.81     38.20 o 
   4   3  20     1694.81     1728.24     69.15 o 
   5   3  20       85.10      116.38     42.48 o 
   6   3  20      198.70      202.77     44.40 o 
   7   3  20      239.76      185.38     46.28 o 
   8   3  20      398.63      385.15     67.22 o 
 -16   4  20       53.68        2.64     46.82 o 
 -15   4  20      166.20       98.88     47.09 o 
 -14   4  20       57.04       99.30     43.17 o 
 -13   4  20      235.74      277.22     43.40 o 
 -12   4  20      555.72      611.44     54.49 o 
 -11   4  20      278.33      222.95     39.13 o 
 -10   4  20      111.64      129.31     31.27 o 
  -9   4  20      525.98      496.35     35.19 o 
  -8   4  20     1333.85     1352.28     48.53 o 
  -7   4  20     1726.96     1774.64     50.14 o 
  -6   4  20     1093.27     1019.38     37.19 o 
  -5   4  20       42.17       40.84     23.72 o 
  -4   4  20      138.41      138.55     31.34 o 
  -3   4  20        2.87      -28.12     28.12 o 
  -2   4  20        8.33       -7.40     33.48 o 
  -1   4  20      376.98      410.69     66.06 o 
   0   4  20      413.27      425.06     48.26 o 
   1   4  20        4.06       22.05     39.77 o 
   2   4  20      233.86      187.07     39.94 o 
   3   4  20     1188.60     1166.01     58.77 o 
   4   4  20       62.12       56.22     39.80 o 
   5   4  20      460.48      489.18     49.51 o 
   6   4  20      462.88      480.32     51.68 o 
   7   4  20      818.70      782.36     71.63 o 
 -16   5  20       23.73      -49.92     60.88 o 
 -15   5  20       21.70       15.01     45.96 o 
 -14   5  20      539.93      664.43     53.92 o 
 -13   5  20        2.59       23.91     42.78 o 
 -12   5  20      741.98      721.88     51.61 o 
 -11   5  20       33.58       29.37     39.21 o 
 -10   5  20     2844.14     2865.99     82.68 o 
  -9   5  20      859.99      955.72     49.44 o 
  -8   5  20      302.52      348.80     44.09 o 
  -7   5  20      680.84      659.00     37.29 o 
  -6   5  20     1266.69     1221.62     46.31 o 
  -5   5  20     1834.76     1816.32     61.18 o 
  -4   5  20      128.63       87.25     32.03 o 
  -3   5  20     3902.62     3878.88    110.87 o 
  -2   5  20      563.64      491.55     44.37 o 
  -1   5  20        0.01      -35.43     35.43 o 
   0   5  20       12.07       17.52     36.45 o 
   1   5  20     1943.07     1956.53    109.99 o 
   2   5  20      486.95      497.94     45.86 o 
   3   5  20      236.94      259.06     43.65 o 
   4   5  20       91.45      116.32     42.44 o 
   5   5  20       12.73       -6.77     48.69 o 
   6   5  20      505.82      520.31     70.25 o 
   7   5  20       51.71       73.39     68.62 o 
 -15   6  20      113.64      156.79     85.93 o 
 -14   6  20     1213.86     1199.99     73.91 o 
 -13   6  20       18.04      102.94     53.23 o 
 -12   6  20      364.66      419.60     55.94 o 
 -11   6  20       27.04       49.44     48.07 o 
 -10   6  20      152.59      157.80     48.58 o 
  -9   6  20      810.54      806.04     60.70 o 
  -8   6  20      248.62      239.11     44.93 o 
  -7   6  20       17.36       21.55     40.09 o 
  -6   6  20      661.74      704.37     50.84 o 
  -5   6  20       22.41       50.19     44.15 o 
  -4   6  20      552.67      502.45     50.57 o 
  -3   6  20      715.31      650.83     43.34 o 
  -2   6  20     1139.84     1187.65     53.43 o 
  -1   6  20     1428.25     1525.31    105.05 o 
   0   6  20       60.33       23.42     37.42 o 
   1   6  20       46.53       75.37     39.57 o 
   2   6  20      284.48      272.57     43.99 o 
   3   6  20       33.65       26.02     41.48 o 
   4   6  20      419.61      314.84     76.76 o 
   5   6  20      144.97      115.16    101.00 o 
   6   6  20       15.73       41.22     89.70 o 
 -13   7  20     2634.01     2904.44    124.39 o 
 -12   7  20      235.61      235.66     57.21 o 
 -11   7  20      224.50      253.11     54.93 o 
 -10   7  20       93.03      119.11     49.69 o 
  -9   7  20      460.50      475.24     96.82 o 
  -8   7  20      930.49      974.01     61.44 o 
  -7   7  20     1110.39     1231.69     83.27 o 
  -6   7  20     2400.94     2672.32    115.55 o 
  -5   7  20      467.29      376.81     60.68 o 
  -4   7  20       72.52       42.47     46.53 o 
  -3   7  20      150.37      108.14     48.19 o 
  -2   7  20     3724.80     3619.66    110.47 o 
  -1   7  20      277.94      325.07     81.96 o 
   0   7  20     2801.21     2701.53    110.74 o 
   1   7  20      179.97      179.80     90.29 o 
   2   7  20       31.68      -60.09     91.93 o 
   3   7  20      610.61      653.96     79.22 o 
   4   7  20      248.89      210.88     90.09 o 
 -11   8  20      220.70      182.74     57.77 o 
 -10   8  20      174.92      157.06     54.85 o 
  -9   8  20        4.37       10.74     51.14 o 
  -8   8  20     1000.60      997.18     76.41 o 
  -7   8  20       24.15      -17.82     47.93 o 
  -6   8  20      583.59      561.09     67.97 o 
  -5   8  20       16.95        2.83     60.99 o 
  -4   8  20      299.99      294.17     60.31 o 
  -3   8  20      129.25       44.39    147.56 o 
  -2   8  20      477.12      329.32     67.01 o 
  -1   8  20     2972.62     2938.92    185.20 o 
   0   8  20       22.59       33.79     71.90 o 
   1   8  20      223.14      123.62    144.02 o 
   2   8  20       32.62      -52.58    152.82 o 
   3   8  20        4.82     -149.70    149.70 o 
  -9   9  20      104.82      188.20     58.07 o 
  -8   9  20       18.80      -10.76     53.52 o 
  -7   9  20       80.09       96.53     62.71 o 
  -6   9  20       11.90      -75.27     75.27 o 
  -5   9  20     1484.78     1333.50    109.84 o 
  -4   9  20       26.52      -17.29     76.08 o 
  -3   9  20      171.67      251.46     81.14 o 
  -2   9  20       29.80       68.23     75.67 o 
   0   9  20       30.26       17.46    135.67 o 
 -17   1  21       84.56      110.74     53.25 o 
 -16   1  21      434.40      445.98     56.69 o 
 -15   1  21      465.80      396.01     48.61 o 
 -14   1  21      365.90      327.19     45.19 o 
 -13   1  21        1.21      -37.36     37.36 o 
 -12   1  21     2841.72     2854.15     74.32 o 
 -11   1  21     1780.00     1789.79     61.06 o 
 -10   1  21      182.69      193.09     32.89 o 
  -9   1  21      718.42      775.25     39.85 o 
  -8   1  21       42.90       90.61     28.30 o 
  -7   1  21     3846.81     3849.91     86.51 o 
  -6   1  21      430.36      417.41     31.21 o 
  -5   1  21     3545.57     3648.88     77.71 o 
  -4   1  21      264.00      242.70     31.38 o 
  -3   1  21       78.05       78.56     34.65 o 
  -2   1  21      261.11      267.87     37.14 o 
  -1   1  21     1930.63     1863.22     67.07 o 
   0   1  21     1096.73     1188.64     96.74 o 
   1   1  21       14.15       -2.81     33.18 o 
   2   1  21     1132.07     1169.08     57.42 o 
   3   1  21      464.35      479.30     44.60 o 
   4   1  21      753.62      566.87     67.83 o 
   5   1  21      242.30      219.66     47.02 o 
   6   1  21     1613.65     1660.94     72.44 o 
   7   1  21      408.93      373.85     51.07 o 
   8   1  21        1.10      -80.93     80.93 o 
 -17   2  21      235.43      159.57     62.00 o 
 -16   2  21      965.42      852.52     67.91 o 
 -15   2  21      420.92      452.98     48.95 o 
 -14   2  21       25.36       90.04     41.65 o 
 -13   2  21      182.82      193.43     56.72 o 
 -12   2  21      407.75      434.14     43.10 o 
 -11   2  21     2157.88     2111.45     62.76 o 
 -10   2  21       24.99       33.23     30.55 o 
  -9   2  21      386.26      422.03     34.10 o 
  -8   2  21       29.26       22.50     27.59 o 
  -7   2  21      415.99      392.45     32.25 o 
  -6   2  21     2903.98     2865.44     79.32 o 
  -5   2  21      684.53      664.02     36.86 o 
  -4   2  21      700.08      718.53     40.01 o 
  -3   2  21       23.56       28.95     33.21 o 
  -2   2  21      313.49      352.33     39.54 o 
  -1   2  21     2347.76     2211.17     73.77 o 
   0   2  21       13.98       -9.94     36.24 o 
   1   2  21     1752.56     1808.89     77.44 o 
   2   2  21      287.52      256.73     40.13 o 
   3   2  21       23.23       -8.95     42.73 o 
   4   2  21      316.13      266.77     44.69 o 
   5   2  21       45.11      -15.26     40.27 o 
   6   2  21      475.46      526.11     52.49 o 
   7   2  21     1104.29      968.25     76.53 o 
 -16   3  21        2.85      -50.73     50.73 o 
 -15   3  21     2502.90     2563.34    123.72 o 
 -14   3  21      144.27      188.60     49.28 o 
 -13   3  21     1094.14     1053.61     54.89 o 
 -12   3  21       33.42       28.75     37.28 o 
 -11   3  21       16.82       15.42     35.34 o 
 -10   3  21     2674.61     2685.23     76.22 o 
  -9   3  21      176.57      211.34     32.14 o 
  -8   3  21     3048.94     3032.99     76.41 o 
  -7   3  21      829.33      823.32     40.59 o 
  -6   3  21       37.36       43.73     27.07 o 
  -5   3  21     1217.88     1208.80     46.68 o 
  -4   3  21     2262.94     2294.38     66.97 o 
  -3   3  21     1855.47     1753.92     66.55 o 
  -2   3  21      687.14      704.52     46.57 o 
  -1   3  21     1175.31     1234.77     58.73 o 
   0   3  21       25.24        7.81     34.58 o 
   1   3  21      595.13      527.92     85.24 o 
   2   3  21      108.97       82.54     38.81 o 
   3   3  21     3346.38     3347.04     98.59 o 
   4   3  21       59.70       39.95     40.62 o 
   5   3  21      578.75      553.12     51.60 o 
   6   3  21       92.29       17.99     74.00 o 
   7   3  21       29.54       28.27     45.40 o 
 -16   4  21     1608.82     1757.91    116.75 o 
 -15   4  21       59.73       66.08     45.46 o 
 -14   4  21     1982.22     2074.39    109.31 o 
 -13   4  21      127.04      113.66     43.20 o 
 -12   4  21      386.24      477.54     46.03 o 
 -11   4  21       60.38       24.12     38.20 o 
 -10   4  21     1460.99     1414.77     51.74 o 
  -9   4  21     1326.46     1422.35     66.04 o 
  -8   4  21       30.13       24.76     27.18 o 
  -7   4  21     1031.12     1101.85     40.15 o 
  -6   4  21       35.72       47.81     25.25 o 
  -5   4  21        4.24       36.25     31.29 o 
  -4   4  21      503.48      498.78     38.27 o 
  -3   4  21     2338.20     2238.34     66.71 o 
  -2   4  21     3879.77     3824.26    104.39 o 
  -1   4  21     2161.30     2014.34     73.58 o 
   0   4  21      658.54      611.84     60.11 o 
   1   4  21        3.87        0.66     39.85 o 
   2   4  21     1884.89     1784.27     71.85 o 
   3   4  21       58.17       90.89     41.09 o 
   4   4  21     2439.64     2310.50    115.15 o 
   5   4  21      886.44      846.79     58.46 o 
   6   4  21      892.32      861.74     71.38 o 
 -15   5  21      916.54      971.21     62.02 o 
 -14   5  21      490.97      523.57     53.51 o 
 -13   5  21      316.95      345.95     48.72 o 
 -12   5  21      433.26      577.03     76.78 o 
 -11   5  21     1039.92     1062.41     55.02 o 
 -10   5  21      961.84     1006.30     76.24 o 
  -9   5  21      156.80      212.21     38.27 o 
  -8   5  21       82.93      119.54     41.45 o 
  -7   5  21     1207.72     1108.43     51.82 o 
  -6   5  21      162.89      119.64     30.74 o 
  -5   5  21     2600.05     2616.85     75.77 o 
  -4   5  21      292.04      305.40     36.55 o 
  -3   5  21       11.65       15.59     32.28 o 
  -2   5  21      313.06      326.97     43.93 o 
  -1   5  21      152.48      139.13     39.62 o 
   0   5  21     1284.42     1322.20     63.23 o 
   1   5  21      224.75      280.68     43.76 o 
   2   5  21      588.05      609.15     56.58 o 
   3   5  21      601.61      640.14     58.28 o 
   4   5  21       39.88       26.98     43.25 o 
   5   5  21      164.19       94.06     54.15 o 
   6   5  21      237.36      206.76     71.14 o 
 -14   6  21      231.29      165.26     57.26 o 
 -13   6  21      680.33      724.80     65.07 o 
 -12   6  21      320.71      376.42     56.35 o 
 -11   6  21      792.06      800.08     62.03 o 
 -10   6  21     1163.97     1199.67     65.99 o 
  -9   6  21      106.93      132.54     47.06 o 
  -8   6  21        9.77       10.12     41.88 o 
  -7   6  21       73.68       48.51     41.96 o 
  -6   6  21      702.32      745.80     73.77 o 
  -5   6  21       72.69      106.25     57.63 o 
  -4   6  21     1930.72     1818.69     77.63 o 
  -3   6  21       86.73       51.85     35.58 o 
  -2   6  21      516.75      566.20     49.37 o 
  -1   6  21      314.51      285.82     45.67 o 
   0   6  21      921.67      938.13     85.93 o 
   1   6  21     2011.19     2120.82     80.77 o 
   2   6  21       63.06      102.55     42.17 o 
   3   6  21      160.05      100.48     49.05 o 
   4   6  21      144.42       90.84     63.73 o 
   5   6  21      374.40      365.48    100.14 o 
 -13   7  21        8.45       72.65    116.94 o 
 -12   7  21       81.22      158.48     56.26 o 
 -11   7  21       56.86       33.97     52.97 o 
 -10   7  21      289.60      249.56     52.91 o 
  -9   7  21       92.19      180.57     51.04 o 
  -8   7  21        0.91      -33.64     46.59 o 
  -7   7  21       13.12       32.14     58.08 o 
  -6   7  21      489.27      501.13     64.33 o 
  -5   7  21      115.23      101.59     55.93 o 
  -4   7  21       22.34       21.46     47.96 o 
  -3   7  21       30.33      -19.76     47.22 o 
  -2   7  21        0.42       49.13     57.26 o 
  -1   7  21        1.00       25.26     57.47 o 
   0   7  21      147.07      153.58     58.24 o 
   1   7  21      171.03      145.68     51.39 o 
   2   7  21      156.65      136.30     84.15 o 
   3   7  21      108.34       39.56    183.80 o 
 -10   8  21      142.73      120.93     65.77 o 
  -9   8  21      196.31      244.31     55.05 o 
  -8   8  21        2.83       15.32     51.16 o 
  -7   8  21       96.67       84.08     51.57 o 
  -6   8  21      879.06      955.20     78.41 o 
  -5   8  21       94.95      121.41     60.84 o 
  -4   8  21       23.59       16.85     57.55 o 
  -3   8  21       36.37       12.87     69.30 o 
  -2   8  21      198.24      215.97     79.70 o 
  -1   8  21      105.88      -94.53    143.04 o 
   0   8  21        4.84      -51.61     72.63 o 
   1   8  21      294.14      241.89    151.92 o 
  -7   9  21      255.58      186.61    159.72 o 
  -6   9  21       17.64       -8.74     82.07 o 
  -5   9  21      678.36      619.64     92.85 o 
  -4   9  21       59.89       53.24     81.04 o 
  -3   9  21      139.81       67.42     79.59 o 
 -17   0  22      255.80      298.48     80.38 o 
 -16   0  22     2863.58     3138.45    150.31 o 
 -15   0  22     4048.27     4188.54    169.37 o 
 -14   0  22      815.29      786.35    109.75 o 
 -13   0  22      141.23       71.04     52.26 o 
 -12   0  22       99.99       56.87     48.85 o 
 -11   0  22     5786.08     6192.46    171.24 o 
 -10   0  22       15.95       15.14     44.16 o 
  -9   0  22     5691.18     5638.59    156.36 o 
  -8   0  22      437.58      475.80     54.95 o 
  -7   0  22       16.41       19.33     38.64 o 
  -6   0  22      436.75      436.80     46.44 o 
  -5   0  22      391.41      407.16     44.14 o 
  -4   0  22     4480.39     4577.88    184.76 o 
  -3   0  22     2503.44     2339.52    106.00 o 
  -2   0  22     1025.81     1083.39    129.85 o 
  -1   0  22      181.63      103.42     51.16 o 
   0   0  22     1141.87     1145.04    162.13 o 
   1   0  22      888.77      886.68     74.78 o 
   2   0  22     3140.05     3377.94    165.95 o 
   3   0  22      575.06      675.43     73.06 o 
   4   0  22      249.92      190.02     62.92 o 
   5   0  22      262.67      343.32     69.03 o 
   6   0  22        4.16      -59.62     59.62 o 
   7   0  22      867.82      925.92    118.38 o 
 -16   1  22      173.09      138.18     51.61 o 
 -15   1  22      748.31      592.38     57.99 o 
 -14   1  22       77.82       79.99     43.00 o 
 -13   1  22      348.14      392.29     45.35 o 
 -12   1  22      505.77      520.93     40.92 o 
 -11   1  22       43.37       -5.78     33.22 o 
 -10   1  22     1645.83     1710.97     57.99 o 
  -9   1  22      441.96      435.30     35.68 o 
  -8   1  22       24.05       28.33     29.03 o 
  -7   1  22     1078.76     1160.88     44.13 o 
  -6   1  22      653.17      634.37     37.64 o 
  -5   1  22     1098.62     1158.37     48.33 o 
  -4   1  22      920.02      890.29     51.38 o 
  -3   1  22     2941.46     2977.79     90.89 o 
  -2   1  22      630.64      640.08     47.02 o 
  -1   1  22     1066.45      939.38     69.27 o 
   0   1  22      921.27      912.29     53.11 o 
   1   1  22      745.45      656.10     48.30 o 
   2   1  22      598.10      582.31     48.22 o 
   3   1  22      538.27      598.20     50.40 o 
   4   1  22        3.58      -40.29     40.29 o 
   5   1  22       71.06       -1.98     48.84 o 
   6   1  22       86.92       25.97     43.70 o 
   7   1  22      145.05      101.72     48.12 o 
 -16   2  22      265.35      323.28     57.22 o 
 -15   2  22      235.33      258.96     48.98 o 
 -14   2  22     1274.75     1403.72     65.53 o 
 -13   2  22      720.27      835.15     56.94 o 
 -12   2  22     2518.19     2651.55     79.05 o 
 -11   2  22      145.58      193.58     35.80 o 
 -10   2  22       27.96        3.47     31.03 o 
  -9   2  22      217.46      163.65     32.36 o 
  -8   2  22     4010.12     4216.11     90.24 o 
  -7   2  22     1075.55     1137.76     45.48 o 
  -6   2  22     1689.23     1679.73     59.35 o 
  -5   2  22     1774.41     1821.25     78.93 o 
  -4   2  22        1.92      -16.70     35.79 o 
  -3   2  22     1752.16     1720.33     68.14 o 
  -2   2  22      215.57      126.77     36.18 o 
  -1   2  22     3672.46     3562.43     98.65 o 
   0   2  22      261.48      238.68     40.74 o 
   1   2  22      367.17      358.44     43.09 o 
   2   2  22        1.52      -36.90     36.90 o 
   3   2  22      679.49      708.31     53.55 o 
   4   2  22     1369.46     1381.81     66.11 o 
   5   2  22      384.25      344.86     48.94 o 
   6   2  22     1792.47     1760.23     77.70 o 
 -16   3  22      354.23      332.81     57.70 o 
 -15   3  22       13.98       34.66     62.44 o 
 -14   3  22      299.85      312.51     52.78 o 
 -13   3  22      289.34      284.94     51.33 o 
 -12   3  22       15.26       -2.54     38.85 o 
 -11   3  22      346.95      357.87     44.36 o 
 -10   3  22      785.24      782.75     46.39 o 
  -9   3  22        8.24      -30.61     30.61 o 
  -8   3  22       83.04      109.30     30.66 o 
  -7   3  22     2829.56     3027.54     73.14 o 
  -6   3  22      629.88      674.03     33.16 o 
  -5   3  22        1.29       16.09     31.51 o 
  -4   3  22       72.17       42.83     35.71 o 
  -3   3  22      265.17      297.92     45.43 o 
  -2   3  22     1392.08     1284.75     59.54 o 
  -1   3  22       12.34       -3.61     35.26 o 
   0   3  22     1229.11     1212.80     59.05 o 
   1   3  22      397.95      391.25     45.32 o 
   2   3  22        9.06        5.40     39.45 o 
   3   3  22       39.57       71.47     40.41 o 
   4   3  22       24.90       27.66     42.59 o 
   5   3  22      683.19      671.76     56.11 o 
   6   3  22        5.47      -70.93     70.93 o 
 -15   4  22       10.38       20.48     45.67 o 
 -14   4  22       42.62       12.50     43.44 o 
 -13   4  22        5.75       -9.88     42.35 o 
 -12   4  22      168.74      198.04     42.91 o 
 -11   4  22      793.56      917.53     62.75 o 
 -10   4  22       80.12      104.13     38.29 o 
  -9   4  22        7.86        9.87     30.54 o 
  -8   4  22       33.98       41.64     28.10 o 
  -7   4  22      158.19      131.04     28.54 o 
  -6   4  22      550.68      589.06     42.35 o 
  -5   4  22      515.70      567.32     46.90 o 
  -4   4  22      153.35      149.55     34.18 o 
  -3   4  22      900.97      779.82     51.10 o 
  -2   4  22      317.60      317.60     43.37 o 
  -1   4  22      934.49      752.91     52.09 o 
   0   4  22      620.76      591.34     49.62 o 
   1   4  22       40.39      -38.38     38.38 o 
   2   4  22       41.99      -11.41     39.59 o 
   3   4  22       18.02      -40.29     40.29 o 
   4   4  22       10.53      -42.20     42.20 o 
   5   4  22        1.52      -54.34     54.34 o 
 -14   5  22     1239.08     1309.60     66.16 o 
 -13   5  22     2023.04     2145.82     79.82 o 
 -12   5  22      436.00      434.57     48.79 o 
 -11   5  22      503.07      497.08     47.06 o 
 -10   5  22       62.69       83.59     40.18 o 
  -9   5  22      141.51      123.55     44.41 o 
  -8   5  22        9.80       48.67     42.15 o 
  -7   5  22     1961.47     2028.02     69.69 o 
  -6   5  22      276.27      267.82     38.32 o 
  -5   5  22      185.57      195.06     37.31 o 
  -4   5  22      133.10      117.44     35.14 o 
  -3   5  22      224.68      208.35     41.85 o 
  -2   5  22      732.04      771.13     60.18 o 
  -1   5  22      223.49      209.99     44.06 o 
   0   5  22      265.31      318.23     46.06 o 
   1   5  22      149.60      143.71     42.90 o 
   2   5  22      104.73      139.92     43.38 o 
   3   5  22      116.50       96.86     62.05 o 
   4   5  22      109.73       48.00     61.75 o 
   5   5  22     1062.06     1020.39     78.05 o 
 -13   6  22      631.38      688.08     65.62 o 
 -12   6  22      390.46      395.79     57.06 o 
 -11   6  22      192.14      261.82     54.23 o 
 -10   6  22      410.40      400.43     54.56 o 
  -9   6  22      438.04      395.86     56.63 o 
  -8   6  22       34.90      -11.10     44.40 o 
  -7   6  22      128.28      137.52     45.25 o 
  -6   6  22      789.63      870.20     70.07 o 
  -5   6  22       18.12      -45.87     45.87 o 
  -4   6  22     1027.49     1030.50     78.19 o 
  -3   6  22     1058.81     1186.45     63.03 o 
  -2   6  22      151.10      175.67     72.84 o 
  -1   6  22      510.14      455.07     49.85 o 
   0   6  22       11.98        7.43     66.36 o 
   1   6  22      361.79      287.99     72.00 o 
   2   6  22       56.38       42.25     43.35 o 
   3   6  22       13.18      -65.84     74.22 o 
 -12   7  22     1165.70     1170.69     84.97 o 
 -11   7  22      271.54      365.29     58.22 o 
 -10   7  22     1930.03     2026.47     88.91 o 
  -9   7  22      205.54      271.50     52.98 o 
  -8   7  22      580.45      562.90     59.28 o 
  -7   7  22       27.54       31.64     60.49 o 
  -6   7  22      705.67      713.05     70.46 o 
  -5   7  22      578.59      595.39     66.78 o 
  -4   7  22      282.71      212.32     52.88 o 
  -3   7  22      797.28      945.07     76.86 o 
  -2   7  22      306.36      213.16     65.11 o 
  -1   7  22        1.06      -60.05     60.05 o 
   0   7  22       85.10      -47.97    124.67 o 
   1   7  22      997.93     1093.33    113.48 o 
   2   7  22      319.95      292.81     72.58 o 
  -9   8  22     1252.96     1287.63     74.66 o 
  -8   8  22        3.82       21.17     52.03 o 
  -7   8  22      137.06      133.85     64.71 o 
  -6   8  22       10.06      -37.71     60.08 o 
  -5   8  22      458.59      375.18     90.50 o 
  -4   8  22     1119.02     1157.01     81.25 o 
  -3   8  22      632.73      789.88    122.40 o 
  -2   8  22       78.27      -58.72     95.16 o 
  -1   8  22       93.55      103.99    150.18 o 
 -16   1  23      442.33      359.71     60.58 o 
 -15   1  23      959.76     1007.15     65.98 o 
 -14   1  23       54.49       83.32     43.67 o 
 -13   1  23     1252.04     1308.37     60.60 o 
 -12   1  23      402.26      417.56     40.24 o 
 -11   1  23      359.78      360.42     39.28 o 
 -10   1  23       73.73       88.62     34.32 o 
  -9   1  23      517.44      476.02     37.34 o 
  -8   1  23     3090.41     3226.71     76.90 o 
  -7   1  23      168.80      150.51     30.93 o 
  -6   1  23      224.77      245.60     30.86 o 
  -5   1  23      427.10      441.61     43.91 o 
  -4   1  23     2237.69     2215.80     75.15 o 
  -3   1  23      758.91      698.28     48.79 o 
  -2   1  23     2473.30     2358.78     79.14 o 
  -1   1  23     1284.34     1243.70     60.36 o 
   0   1  23      218.70      171.31     40.61 o 
   1   1  23      114.95       68.23     40.51 o 
   2   1  23      466.75      456.75     46.88 o 
   3   1  23      736.24      753.42     56.05 o 
   4   1  23      160.67      190.69     46.86 o 
   5   1  23     1069.59     1071.88     63.78 o 
   6   1  23      531.53      370.99     51.58 o 
 -16   2  23      842.79      850.74     67.63 o 
 -15   2  23       34.92       16.35     44.60 o 
 -14   2  23     1165.84     1159.16     60.43 o 
 -13   2  23       84.05       64.80     41.95 o 
 -12   2  23      217.45      163.27     41.91 o 
 -11   2  23      733.28      745.85     49.56 o 
 -10   2  23      285.12      243.93     36.14 o 
  -9   2  23      605.32      678.40     55.07 o 
  -8   2  23      394.92      431.47     49.38 o 
  -7   2  23     1486.72     1405.90     50.55 o 
  -6   2  23      221.28      203.48     36.18 o 
  -5   2  23      322.69      302.70     43.90 o 
  -4   2  23        8.73      -21.80     37.97 o 
  -3   2  23     1725.08     1587.89     67.28 o 
  -2   2  23      730.15      709.65     50.96 o 
  -1   2  23     1244.92     1125.13     61.10 o 
   0   2  23       10.36      -19.39     38.79 o 
   1   2  23       55.56       64.73     39.45 o 
   2   2  23      950.56      962.14     58.20 o 
   3   2  23       71.22      125.08     43.46 o 
   4   2  23      457.23      428.57     59.75 o 
   5   2  23       54.01       45.61     46.70 o 
 -15   3  23        5.66        8.54     50.98 o 
 -14   3  23      353.55      348.77     53.85 o 
 -13   3  23     1023.95     1078.18     66.48 o 
 -12   3  23     2052.07     2122.01     72.99 o 
 -11   3  23     1613.58     1632.45     63.65 o 
 -10   3  23     1069.34     1078.67     57.64 o 
  -9   3  23       22.28        5.06     31.42 o 
  -8   3  23        0.20       -2.34     30.63 o 
  -7   3  23     1209.83     1256.26     48.28 o 
  -6   3  23      209.31      210.50     38.31 o 
  -5   3  23     4387.56     4265.70     99.88 o 
  -4   3  23       19.10      -26.32     38.06 o 
  -3   3  23      608.81      483.38     47.44 o 
  -2   3  23     1283.23     1240.61     77.76 o 
  -1   3  23      289.71      323.78     44.87 o 
   0   3  23     1840.02     1852.90     88.70 o 
   1   3  23      883.91      795.55     54.83 o 
   2   3  23     1084.99     1170.35     63.48 o 
   3   3  23      354.25      306.14     48.30 o 
   4   3  23      163.97      164.85     47.96 o 
   5   3  23      320.82      238.97     50.65 o 
 -15   4  23      151.60      183.15     62.64 o 
 -14   4  23       20.56       -9.10     45.10 o 
 -13   4  23     2217.61     2203.58    121.11 o 
 -12   4  23      171.99      208.58     43.97 o 
 -11   4  23     3935.77     4152.50    144.42 o 
 -10   4  23      724.89      652.69     47.36 o 
  -9   4  23      453.01      470.02     38.61 o 
  -8   4  23       55.45       35.18     29.25 o 
  -7   4  23       95.65       95.23     32.72 o 
  -6   4  23     5278.75     5440.10    149.65 o 
  -5   4  23      385.48      373.33     40.62 o 
  -4   4  23     1741.93     1722.27     91.80 o 
  -3   4  23       82.32      107.66     40.93 o 
  -2   4  23       15.38       32.21     39.36 o 
  -1   4  23      987.83      904.59     75.16 o 
   0   4  23      931.54      867.80     57.22 o 
   1   4  23      992.45      956.38     58.71 o 
   2   4  23       97.65       40.91     45.01 o 
   3   4  23      284.93      205.03     58.65 o 
   4   4  23      103.43       54.89     45.33 o 
 -14   5  23       84.80       92.97     53.26 o 
 -13   5  23      196.21      228.11     48.73 o 
 -12   5  23       72.25       99.09     49.68 o 
 -11   5  23       35.92        7.03     42.07 o 
 -10   5  23     2293.62     2478.97     88.31 o 
  -9   5  23      708.44      730.55     89.77 o 
  -8   5  23      934.77     1120.88     69.31 o 
  -7   5  23      212.32      195.10     49.21 o 
  -6   5  23       27.19      -35.27     35.27 o 
  -5   5  23      192.82      165.73     37.73 o 
  -4   5  23      435.94      423.95     56.88 o 
  -3   5  23     1041.32     1062.27     64.96 o 
  -2   5  23      501.73      508.76     50.09 o 
  -1   5  23       58.73       34.73     42.12 o 
   0   5  23      206.69      159.18     44.65 o 
   1   5  23      255.99      215.40     61.21 o 
   2   5  23      104.84       99.79     44.56 o 
   3   5  23     1308.14     1319.39     69.69 o 
 -12   6  23       89.26      109.85     55.76 o 
 -11   6  23      317.80      304.86     55.99 o 
 -10   6  23      955.51     1017.14     66.10 o 
  -9   6  23     1150.06     1200.94     88.22 o 
  -8   6  23       15.50        0.82     45.86 o 
  -7   6  23     1901.57     2006.12     98.25 o 
  -6   6  23       60.50       79.21     53.93 o 
  -5   6  23      360.03      343.28     53.98 o 
  -4   6  23      105.29      111.97     59.58 o 
  -3   6  23     1515.09     1438.28    118.82 o 
  -2   6  23      607.72      593.39     54.15 o 
  -1   6  23       20.95      -39.97     42.16 o 
   0   6  23      271.79      242.86     55.84 o 
   1   6  23      522.72      463.28     54.05 o 
   2   6  23       28.86      -16.41     45.17 o 
 -10   7  23      145.19      134.00     54.48 o 
  -9   7  23      200.25      216.79     55.64 o 
  -8   7  23      119.43       16.52     61.04 o 
  -7   7  23      213.20      195.22     63.04 o 
  -6   7  23        1.87       26.52     58.80 o 
  -5   7  23       29.67       14.01     58.59 o 
  -4   7  23      113.44       71.25     70.85 o 
  -3   7  23       20.95      -26.90     78.27 o 
  -2   7  23        8.57       25.75     60.69 o 
  -1   7  23        0.85       23.31     61.32 o 
   0   7  23      180.35       32.13     82.89 o 
  -7   8  23      331.64      322.47    126.41 o 
  -6   8  23      234.80      135.27     64.48 o 
  -5   8  23      213.11      205.09     64.59 o 
  -4   8  23      136.99      149.03     76.90 o 
 -15   0  24      948.86      921.33     93.56 o 
 -14   0  24     1223.19     1167.94     93.71 o 
 -13   0  24     2170.90     2137.22     97.94 o 
 -12   0  24     1649.06     1650.30     86.06 o 
 -11   0  24      483.12      543.94     60.41 o 
 -10   0  24       32.63      -25.73     47.08 o 
  -9   0  24       72.75       14.80     69.64 o 
  -8   0  24     2591.88     2715.14    233.24 o 
  -7   0  24     2891.32     2928.81    101.79 o 
  -6   0  24      836.86      820.24    164.17 o 
  -5   0  24      786.41      638.46     70.21 o 
  -4   0  24       85.52      -13.92     73.59 o 
  -3   0  24     2552.91     2621.75    118.48 o 
  -2   0  24      253.23      243.00     58.95 o 
  -1   0  24     3189.39     3318.26    135.88 o 
   0   0  24      112.43      120.24     57.85 o 
   1   0  24     1044.35     1081.33    105.90 o 
   2   0  24        3.88      -29.50     58.72 o 
   3   0  24      411.51      403.81     72.60 o 
   4   0  24     1305.21     1265.44     95.56 o 
   5   0  24     1518.64     1365.96    101.27 o 
 -15   1  24      933.72      947.71     67.37 o 
 -14   1  24      720.30      838.08     56.22 o 
 -13   1  24     1090.17     1040.25     58.11 o 
 -12   1  24      851.86      923.21     49.66 o 
 -11   1  24      978.80     1009.27     49.30 o 
 -10   1  24       55.60        7.81     33.65 o 
  -9   1  24      245.19      278.60     36.22 o 
  -8   1  24      149.26       98.95     33.01 o 
  -7   1  24     1376.44     1480.69     53.80 o 
  -6   1  24      438.92      458.49     47.72 o 
  -5   1  24     1851.98     1698.61     74.23 o 
  -4   1  24      156.99      197.28     43.13 o 
  -3   1  24       25.02       38.15     38.96 o 
  -2   1  24     2099.11     1985.66     73.67 o 
  -1   1  24        0.58       -5.68     37.78 o 
   0   1  24      579.59      542.69     50.22 o 
   1   1  24      297.17      277.52     56.81 o 
   2   1  24      193.56      190.27     44.95 o 
   3   1  24      219.72      251.24     48.01 o 
   4   1  24      238.00      263.48     48.43 o 
   5   1  24     1802.67     1678.01     86.54 o 
 -15   2  24       55.01       -4.08     45.76 o 
 -14   2  24      106.09       91.03     45.60 o 
 -13   2  24       80.54      130.78     43.76 o 
 -12   2  24      312.07      369.55     45.69 o 
 -11   2  24     3207.08     3255.99     87.50 o 
 -10   2  24        8.31        2.37     33.44 o 
  -9   2  24     1933.63     2027.01     94.59 o 
  -8   2  24      731.08      742.06     60.27 o 
  -7   2  24      118.48      121.09     36.37 o 
  -6   2  24       95.57       63.46     41.71 o 
  -5   2  24     1134.43     1139.44     95.85 o 
  -4   2  24     1971.99     2174.59     78.51 o 
  -3   2  24      284.70      314.93     44.90 o 
  -2   2  24      178.19      239.04     44.29 o 
  -1   2  24       79.11       43.57     45.34 o 
   0   2  24      700.30      726.00     72.80 o 
   1   2  24       88.42       37.00     42.79 o 
   2   2  24     1981.36     2033.52     80.46 o 
   3   2  24      228.37      174.08     46.10 o 
   4   2  24       63.91      -15.09     44.77 o 
 -14   3  24      335.33      353.05     55.39 o 
 -13   3  24       48.92       85.23     50.17 o 
 -12   3  24       63.39       60.88     42.12 o 
 -11   3  24     1142.64     1129.69     55.83 o 
 -10   3  24      349.40      383.17     43.27 o 
  -9   3  24      208.57      229.25     36.00 o 
  -8   3  24       30.98       52.27     32.65 o 
  -7   3  24       18.91       15.41     36.36 o 
  -6   3  24      119.21      138.20     36.91 o 
  -5   3  24      457.44      444.28     48.18 o 
  -4   3  24      676.00      721.80     53.59 o 
  -3   3  24      909.76      833.70     55.02 o 
  -2   3  24       12.13      -12.27     39.84 o 
  -1   3  24       14.72       34.75     42.39 o 
   0   3  24       25.71       41.50     41.99 o 
   1   3  24      594.13      602.83     53.36 o 
   2   3  24       30.92      -43.30     43.30 o 
   3   3  24       39.15       51.40     52.13 o 
   4   3  24      739.04      798.93     70.95 o 
 -14   4  24      432.11      521.61     53.73 o 
 -13   4  24        2.27      -41.64     44.06 o 
 -12   4  24      752.39      842.49     78.45 o 
 -11   4  24       55.01       58.53     41.65 o 
 -10   4  24        0.74        3.33     39.06 o 
  -9   4  24      285.85      237.56     37.18 o 
  -8   4  24      427.50      422.05     41.41 o 
  -7   4  24       32.41       -4.87     37.06 o 
  -6   4  24       70.40       64.45     37.96 o 
  -5   4  24      616.30      498.29     49.82 o 
  -4   4  24     1252.40     1243.55     64.34 o 
  -3   4  24        2.69      -39.43     39.43 o 
  -2   4  24       36.00       -6.09     41.45 o 
  -1   4  24      178.81      186.71     92.45 o 
   0   4  24      150.54      167.78     43.95 o 
   1   4  24       30.19        9.40     44.48 o 
   2   4  24       56.27      -41.52     41.52 o 
   3   4  24      264.85      229.97     52.27 o 
 -13   5  24        6.44       -2.61     46.83 o 
 -12   5  24      784.38      727.63     55.04 o 
 -11   5  24        6.94      -24.27     43.11 o 
 -10   5  24     1067.18     1140.99     75.23 o 
  -9   5  24       58.91       16.54     47.53 o 
  -8   5  24      696.15      663.86     67.56 o 
  -7   5  24      198.66      135.77     60.56 o 
  -6   5  24     1398.45     1333.06     58.68 o 
  -5   5  24      377.09      330.11     47.06 o 
  -4   5  24      116.30       73.78     42.74 o 
  -3   5  24      907.33      830.68     57.43 o 
  -2   5  24       50.36      107.46     45.15 o 
  -1   5  24       14.87      -41.72     41.72 o 
   0   5  24       48.33      -42.29     42.29 o 
   1   5  24     2897.84     2931.35    165.36 o 
   2   5  24      175.68      116.24     47.70 o 
 -11   6  24      291.82      323.09     92.67 o 
 -10   6  24      252.30      329.92     55.58 o 
  -9   6  24      482.93      513.37     56.85 o 
  -8   6  24      295.87      215.60     70.49 o 
  -7   6  24       48.85       56.28     58.11 o 
  -6   6  24       18.68        7.87     55.77 o 
  -5   6  24      410.58      350.34     97.91 o 
  -4   6  24      449.25      442.38     68.50 o 
  -3   6  24      608.28      649.31    111.40 o 
  -2   6  24      513.16      477.53     53.14 o 
  -1   6  24      390.26      412.68     51.62 o 
   0   6  24      332.46      260.75     86.95 o 
  -9   7  24      813.32      933.74    138.27 o 
  -8   7  24      237.73      233.00     67.60 o 
  -7   7  24     2139.37     2244.89    132.50 o 
  -6   7  24      983.54      904.15     91.78 o 
  -5   7  24        8.70       28.28     73.43 o 
  -4   7  24       10.59       -8.68     73.77 o 
  -3   7  24       98.61       49.44     80.08 o 
  -2   7  24      891.08      883.57    116.27 o 
 -14   1  25      213.27      145.12     47.12 o 
 -13   1  25       41.07        1.16     43.02 o 
 -12   1  25     3084.33     3505.64    134.67 o 
 -11   1  25      525.31      484.67     42.86 o 
 -10   1  25      111.31      115.87     37.11 o 
  -9   1  25      453.71      480.97     40.03 o 
  -8   1  25      442.93      532.60     39.26 o 
  -7   1  25     1068.77     1009.84     96.83 o 
  -6   1  25      114.80      168.36     44.90 o 
  -5   1  25     3226.20     3313.83     99.68 o 
  -4   1  25      241.83      215.01     44.81 o 
  -3   1  25        1.09      -39.58     39.58 o 
  -2   1  25        0.72      -36.47     51.85 o 
  -1   1  25      572.28      557.74     65.64 o 
   0   1  25      510.58      593.64     51.48 o 
   1   1  25      336.21      339.93     58.32 o 
   2   1  25      137.69      129.17     45.22 o 
   3   1  25      313.80      294.53     58.77 o 
 -14   2  25       12.31       47.43     45.68 o 
 -13   2  25      528.49      538.46     50.97 o 
 -12   2  25       18.96        2.70     45.13 o 
 -11   2  25      545.69      582.69     44.22 o 
 -10   2  25        2.22      -34.83     35.50 o 
  -9   2  25      905.65      929.25     46.33 o 
  -8   2  25      564.03      575.87     46.65 o 
  -7   2  25      132.30      102.41     38.23 o 
  -6   2  25      267.13      266.37     48.03 o 
  -5   2  25      316.86      311.84     48.96 o 
  -4   2  25      700.04      737.76     55.04 o 
  -3   2  25       22.20       29.10     43.61 o 
  -2   2  25        6.80      -33.00     39.82 o 
  -1   2  25      272.02      188.29     46.22 o 
   0   2  25      346.94      337.23     51.74 o 
   1   2  25     1954.27     1990.35     80.76 o 
   2   2  25       18.75      -42.27     42.27 o 
   3   2  25       71.44       35.12     46.51 o 
 -14   3  25      210.90      304.87     87.72 o 
 -13   3  25      428.69      430.53     56.44 o 
 -12   3  25      496.91      540.10     67.33 o 
 -11   3  25       50.68       92.26     41.75 o 
 -10   3  25     1207.97     1117.98     57.66 o 
  -9   3  25     1147.30     1195.10     69.71 o 
  -8   3  25     1008.00     1034.48     53.86 o 
  -7   3  25       66.29      101.01     38.30 o 
  -6   3  25      162.90      130.53     44.19 o 
  -5   3  25      793.26      793.31     56.47 o 
  -4   3  25     1583.76     1463.15    122.15 o 
  -3   3  25      226.09      208.68     45.47 o 
  -2   3  25     1063.52     1144.15     63.46 o 
  -1   3  25      400.27      399.66     50.34 o 
   0   3  25      115.88       65.36     45.20 o 
   1   3  25      225.89      336.35     49.75 o 
   2   3  25      401.65      308.12     56.23 o 
 -13   4  25       42.30       81.90     46.67 o 
 -12   4  25        4.44      -43.48     43.48 o 
 -11   4  25       14.18       46.65     42.17 o 
 -10   4  25      965.75      981.10     54.96 o 
  -9   4  25     2028.53     2141.54     72.85 o 
  -8   4  25      665.48      653.58     49.52 o 
  -7   4  25      704.33      614.39     48.18 o 
  -6   4  25      224.34      218.55     47.49 o 
  -5   4  25      795.19      905.55    111.71 o 
  -4   4  25       44.37       -9.79     42.75 o 
  -3   4  25     2275.87     2216.87     84.50 o 
  -2   4  25      676.53      618.28     54.50 o 
  -1   4  25      867.37      864.93     73.43 o 
   0   4  25      191.36      101.02     47.08 o 
   1   4  25        1.65      -44.29     44.29 o 
   2   4  25      345.99      201.46     50.82 o 
 -11   5  25      250.15      313.52     56.56 o 
 -10   5  25      351.13      383.95     57.38 o 
  -9   5  25      530.61      580.79     67.98 o 
  -8   5  25       26.14       60.28     58.31 o 
  -7   5  25     1055.47     1063.46     75.89 o 
  -6   5  25       35.92       -3.76     59.06 o 
  -5   5  25      400.24      362.85     48.71 o 
  -4   5  25      142.05      113.07     47.04 o 
  -3   5  25       97.00      100.83     48.85 o 
  -2   5  25      565.65      625.04    148.26 o 
  -1   5  25      371.59      285.26     67.57 o 
   0   5  25      486.76      481.31     60.85 o 
  -9   6  25       61.44       47.24     61.38 o 
  -8   6  25        1.86      -51.55     60.59 o 
  -7   6  25      866.76      760.77     73.19 o 
  -6   6  25     1272.14     1662.38    157.54 o 
  -5   6  25       55.23       38.45     79.83 o 
  -4   6  25      660.06      659.00     75.26 o 
  -3   6  25       25.29       -7.33     64.33 o 
  -2   6  25      208.02      128.79     95.60 o 
 -14   0  26      441.22      463.94     97.85 o 
 -13   0  26       69.20        9.92     59.17 o 
 -12   0  26        9.11       73.63     56.96 o 
 -11   0  26     3059.83     3232.00    120.11 o 
 -10   0  26      300.72      319.06     57.99 o 
  -9   0  26     2796.86     2942.87    110.25 o 
  -8   0  26      371.35      351.74     73.80 o 
  -7   0  26       51.44       23.17     62.15 o 
  -6   0  26      994.19      984.69    130.42 o 
  -5   0  26     2760.29     2864.06    144.21 o 
  -4   0  26     1267.98     1248.83     92.98 o 
  -3   0  26      690.75      701.02    167.50 o 
  -2   0  26      343.03      309.90     69.68 o 
  -1   0  26      141.74      124.84     64.36 o 
   0   0  26     3248.32     3449.17    145.63 o 
   1   0  26      570.60      460.59    105.47 o 
   2   0  26     2759.59     2709.51    134.15 o 
 -13   1  26       50.30       -2.22     44.09 o 
 -12   1  26      368.05      389.96     44.56 o 
 -11   1  26      198.58      242.05     41.18 o 
 -10   1  26     1660.18     1899.35     67.37 o 
  -9   1  26       90.11       66.89     36.05 o 
  -8   1  26      324.83      312.13     51.20 o 
  -7   1  26     1377.07     1308.52     67.67 o 
  -6   1  26     1620.16     1641.48     73.43 o 
  -5   1  26     1040.87     1018.13     67.35 o 
  -4   1  26      350.70      400.77     51.01 o 
  -3   1  26      346.67      344.92     48.58 o 
  -2   1  26      704.95      793.97     58.41 o 
  -1   1  26      120.10       55.74     44.44 o 
   0   1  26      104.82      104.30     45.97 o 
   1   1  26      222.92      177.11     49.31 o 
   2   1  26      121.33       76.17     47.18 o 
 -13   2  26      859.01      900.86     58.12 o 
 -12   2  26     1518.08     1653.41     68.45 o 
 -11   2  26      107.09      105.86     42.55 o 
 -10   2  26       17.28       33.80     37.17 o 
  -9   2  26        2.79      -37.28     40.32 o 
  -8   2  26     1173.78     1234.30     77.08 o 
  -7   2  26      280.53      231.96     48.14 o 
  -6   2  26      861.66      937.39     83.97 o 
  -5   2  26      143.65      127.52     46.51 o 
  -4   2  26       41.65       30.56     43.19 o 
  -3   2  26      428.33      450.02     50.73 o 
  -2   2  26      101.79       68.44     45.36 o 
  -1   2  26     2657.26     2531.37     89.76 o 
   0   2  26       21.33      -19.65     43.22 o 
   1   2  26      459.59      468.77     54.69 o 
   2   2  26      131.66      102.64     48.67 o 
 -12   3  26       95.25       99.46     50.76 o 
 -11   3  26        7.34      -34.01     40.78 o 
 -10   3  26      441.06      459.62     64.82 o 
  -9   3  26      105.58      177.56     43.17 o 
  -8   3  26        0.81       16.70     40.39 o 
  -7   3  26     1298.55     1194.02     85.42 o 
  -6   3  26      514.51      476.90     52.11 o 
  -5   3  26       87.68      -28.34     53.75 o 
  -4   3  26       57.50       86.23     45.03 o 
  -3   3  26      199.60      181.04     47.55 o 
  -2   3  26      140.14       48.89     46.10 o 
  -1   3  26        0.80        6.26     45.60 o 
   0   3  26      301.48      280.68     51.16 o 
   1   3  26        5.52      -46.10     46.10 o 
 -11   4  26      474.08      522.50     51.16 o 
 -10   4  26      229.88      254.87     48.95 o 
  -9   4  26       49.21        7.96     58.16 o 
  -8   4  26      532.65      501.89     48.07 o 
  -7   4  26      788.21      729.00     57.75 o 
  -6   4  26        7.95      -43.38     45.26 o 
  -5   4  26       38.26       40.09     45.83 o 
  -4   4  26       63.81       19.57     44.59 o 
  -3   4  26       23.97        3.41     44.96 o 
  -2   4  26       39.65       14.06     44.90 o 
  -1   4  26       73.47       11.97     46.92 o 
   0   4  26        7.87      -27.04     45.10 o 
 -10   5  26       48.37      105.29     64.65 o 
  -9   5  26       29.78        5.87     60.17 o 
  -8   5  26        0.91      -16.19     58.47 o 
  -7   5  26      123.12      204.34    100.12 o 
  -6   5  26       13.19       15.26     61.32 o 
  -5   5  26       12.94       16.57     45.06 o 
  -4   5  26       91.56        4.57     47.15 o 
  -3   5  26       61.74       -8.32     49.11 o 
  -2   5  26     1226.57     1085.92    114.73 o 
 -12   1  27      100.05       90.13     41.64 o 
 -11   1  27      549.32      512.03     60.70 o 
 -10   1  27       27.45       56.56     38.68 o 
  -9   1  27      595.37      652.55     60.35 o 
  -8   1  27      447.95      498.51     56.27 o 
  -7   1  27       92.69       64.68     48.82 o 
  -6   1  27      245.70      244.71     51.96 o 
  -5   1  27      279.68      227.57     50.40 o 
  -4   1  27     1078.38     1111.57     86.35 o 
  -3   1  27        2.23        4.15     49.42 o 
  -2   1  27     1228.07     1160.95     81.42 o 
  -1   1  27      608.11      537.48     54.62 o 
   0   1  27      440.48      446.22     54.90 o 
 -12   2  27       94.80       78.90     44.96 o 
 -11   2  27      246.11      266.51     46.45 o 
 -10   2  27      370.54      389.67     48.41 o 
  -9   2  27      268.79      260.42     46.16 o 
  -8   2  27     1232.47     1207.15     68.12 o 
  -7   2  27       10.74      -47.50     47.50 o 
  -6   2  27       22.69      -44.27     45.95 o 
  -5   2  27      228.38      178.54     49.89 o 
  -4   2  27       12.76      -30.49     45.35 o 
  -3   2  27      641.89      540.59     61.62 o 
  -2   2  27       46.25       45.53     45.64 o 
  -1   2  27      156.16       80.62     46.78 o 
   0   2  27       56.38        5.86     46.36 o 
 -11   3  27      175.48      170.58     45.43 o 
 -10   3  27      843.20      815.11     77.33 o 
  -9   3  27        9.77       -5.58     43.16 o 
  -8   3  27       64.79       20.51     49.47 o 
  -7   3  27      222.52      236.86     51.54 o 
  -6   3  27        8.14        5.80     46.32 o 
  -5   3  27     2057.86     1970.62     83.74 o 
  -4   3  27      457.93      498.78     55.71 o 
  -3   3  27       27.51        1.82     45.74 o 
  -2   3  27      549.03      531.79     55.43 o 
  -1   3  27      729.45      705.77     60.62 o 
  -9   4  27      217.26      176.31     62.48 o 
  -8   4  27      233.92      207.84     50.31 o 
  -7   4  27      378.04      363.15     59.44 o 
  -6   4  27     1577.59     1817.14     90.05 o 
  -5   4  27      354.03      309.63     51.39 o 
  -4   4  27      788.57      756.43     66.25 o 
  -3   4  27        5.43      -38.84     56.95 o 
 -11   0  28      259.17      254.22     61.66 o 
 -10   0  28       10.62       52.05     99.97 o 
  -9   0  28      442.10      408.66    136.54 o 
  -8   0  28      256.97      304.24     80.13 o 
  -7   0  28        3.01      -69.91     69.91 o 
  -6   0  28      867.61      868.05     89.99 o 
  -5   0  28      494.25      436.02     77.48 o 
  -4   0  28       49.39      101.32     67.35 o 
  -3   0  28      733.92      680.55     82.51 o 
  -2   0  28      404.96      346.41     75.79 o 
 -10   1  28      839.73      798.03     64.09 o 
  -9   1  28      506.01      457.71     57.61 o 
  -8   1  28       51.60       87.74     51.92 o 
  -7   1  28     1501.96     1575.18    119.87 o 
  -6   1  28        0.41      -36.50     49.16 o 
  -5   1  28       30.81      -47.60     47.60 o 
  -4   1  28       74.11       44.07     49.61 o 
  -3   1  28       65.47       76.60     49.26 o 
  -2   1  28      416.51      409.45     55.17 o 
 -10   2  28      141.13      114.70     45.82 o 
  -9   2  28      565.81      561.39     60.24 o 
  -8   2  28      335.70      152.95     52.36 o 
  -7   2  28      335.96      223.54     54.42 o 
  -6   2  28       37.71       10.67     48.04 o 
  -5   2  28      854.57      867.55     63.06 o 
  -4   2  28     1439.70     1565.08    108.01 o 
  -3   2  28      543.22      490.71     55.98 o 
  -8   3  28      106.38       51.73     51.07 o 
  -7   3  28       85.92       90.42     50.16 o 
  -6   3  28      456.81      511.03     58.48 o 
  -5   3  28      196.34      189.28     52.15 o 
  -4   3  28       88.07      108.57     48.56 o 
                                                 
